# Supplementary material for: Genome-wide identification of specific oligonucleotides using artificial neural network and computational genomic analysis
Source: BMC Bioinformatics. 2007 May 22;8:164. doi: 10.1186/1471-2105-8-164 (PMC1892811; doi:10.1186/1471-2105-8-164)
Supplement: Additional file 1 — Excel spreadsheet, Supplemental Table S1. The genome-wide primer sets for the Xcc strain 17. [file 1471-2105-8-164-S1.xls]

## Sheet: Xcc strain 17
Accession	product size	left primer seq	left primer start	left primer len	left primer tm	left primer gc	left primer self any	left primer self end	left nontarget sim	right primer seq	right primer start	right primer len	right primer tm	right primer gc	right primer self any	right primer self end	right nontarget sim
XCC0784	553	gtcgatatgccctgtggatg	22	20	61.302	55	4	1	0.8	atgacccaactaccgctgtc	574	20	59.997	55	4	2	0.8
XCC2862	321	gtctgatggccgacaagag	85	19	59.356	57.895	4	3	0.789474	actgatcgatgtcctgttgc	405	20	58.673	50	6	2	0.8
XCC0079	654	atgccgaatagcgaaaacag	136	20	60.23	45	3	1	0.85	ctcgcaactggcaacagag	789	19	60.751	57.895	3	0	0.842105
XCC3934	155	tacatcaccgcaatccagac	27	20	59.527	50	2	1	0.8	gagacctccatcatcttgcc	181	20	59.617	55	4	1	0.8
XCC0449	782	tacgaaggtggtcagcaagg	765	20	61.224	55	3	0	0.85	tgcagtttatctgcgctgtc	1546	20	60.165	50	7	1	0.8
XCC3944	150	gtggtagacgatatgcacgc	99	20	59.182	55	4	2	0.8	gatagccgctctttttcgg	248	19	59.93	52.632	5	1	0.842105
XCC3683	551	gtgccttctcgaacgacttc	332	20	59.997	55	4	3	0.85	gcgtttgatgtacaccgtcc	882	20	61.368	55	6	2	0.85
XCC3526	371	cagcttgcaggtgtacttcg	128	20	59.658	55	4	2	0.85	agcgcgtttcctggtactg	498	19	61.378	57.895	4	1	0.789474
XCC0578	550	agtagctgtgcgcataacgc	116	20	61.512	55	6	3	0.75	atggaccagttcacctacgc	665	20	59.997	55	5	2	0.85
XCC1526	794	gcctgttcaaactggcattg	73	20	61.612	50	8	3	0.8	ataggtttcggttgcctcac	866	20	59.056	50	3	0	0.8
XCC3545	201	agtcacattgctggatgtgc	212	20	59.714	50	5	3	0.8	aaggcatcgaagtcactgg	412	19	58.815	52.632	5	1	0.842105
XCC1707	413	caccagtgattgcgaggag	90	19	60.409	57.895	4	0	0.789474	gcgcttacgaagacactgc	502	19	59.761	57.895	4	2	0.842105
XCC2187	692	atagatgcacaccgccttg	903	19	59.688	52.632	4	2	0.789474	tgcgctctgaaatttttgg	1594	19	59.938	42.105	6	3	0.842105
XCC3247	571	cgctggaatttctggacaac	1174	20	60.636	50	5	0	0.8	aggatcttttcgtgcgaatg	1744	20	60.214	45	6	2	0.8
XCC0181	459	gcctgcaattccatctcac	1324	19	59.186	52.632	6	0	0.842105	caaccagttcaatgcctacg	1782	20	59.195	50	4	2	0.8
XCC3451	565	tgatcatgtccacatcgtgc	188	20	61.595	50	6	2	0.8	aacatccacgagtgcttcag	752	20	58.882	50	4	2	0.8
XCC2524	349	cgtcgaccttttctttcgtc	23	20	59.853	50	6	1	0.85	cagaaccagggttggttgac	371	20	60.399	55	6	2	0.8
XCC3651	269	gtgttcctggacaacaagctc	120	21	59.76	52.381	5	2	0.809524	gagaccgaattgaggcagtg	388	20	60.801	55	4	3	0.85
XCC3381	578	gagttgaagccttcccacag	238	20	59.844	55	7	2	0.8	atgcagcagactcaacatcg	815	20	60.016	50	5	2	0.85
XCC3256	250	tagaccagatgctcttccgc	1	20	60.504	55	6	2	0.8	gcaatgtctcggaaaccg	250	18	60.201	55.556	5	3	0.833333
XCC3824	698	ctttttgggtatctggctgg	146	20	59.564	50	2	0	0.8	gatagaccacggagtagccg	843	20	59.717	60	3	2	0.8
XCC0565	551	acgtggtccgacgataagac	444	20	59.997	55	5	2	0.8	ttctcgacctggaaatagcg	994	20	60.344	50	4	2	0.8
XCC1987	706	ctatggcttctccgatgtgg	404	20	60.615	55	3	0	0.8	ggtctcgtaggcaatttccag	1109	21	60.991	52.381	6	2	0.809524
XCC4034	160	gcatcaatcccgttcttgtc	40	20	60.47	50	3	1	0.85	agacgggtaacaacgtctcc	199	20	59.065	55	7	1	0.8
XCC1952	267	ttggattcgaggaagctcag	37	20	60.474	50	4	3	0.85	ggacacccctggctataagg	303	20	60.703	60	4	0	0.75
XCC0023	472	atcctcgtgttctccctgg	18	19	60.056	57.895	3	3	0.842105	tgaacgagaagccgaaattg	489	20	61.273	45	4	2	0.85
XCC1380	464	cgatggattgtggctgag	158	18	58.669	55.556	3	3	0.833333	gtccgttcaactccgtcttg	621	20	60.69	55	5	3	0.8
XCC1589	591	cacctggttgcgatagaagc	219	20	60.796	55	5	2	0.85	gcagtcgattacgtggtcag	809	20	59.318	55	4	2	0.8
XCC1683	694	ctatcgcaccttctggcaac	814	20	60.796	55	3	0	0.8	gaactccgagtcgtaggcac	1507	20	59.874	60	7	2	0.8
XCC0799	596	tcgtcgagaacgatttgttg	325	20	59.84	45	5	3	0.8	gcgcaatcccagattcac	920	18	60.17	55.556	5	3	0.833333
XCC1495	201	ttgatcgacttgtactcggg	112	20	58.722	50	4	2	0.8	cacccagtcggtgatgattc	312	20	61.356	55	7	3	0.8
XCC1406	751	gatcaacaacgaggcaaacag	1044	21	60.684	47.619	4	1	0.809524	accacatactggtgcggtg	1794	19	60.457	57.895	4	0	0.789474
XCC2555	686	tgaccgtcgatccataattg	101	20	59.35	45	5	3	0.8	cgccctggcgtattctaag	786	19	60.737	57.895	6	3	0.789474
XCC1188	770	atcggtgaacacaccaaagc	459	20	60.966	50	4	2	0.8	gcaacacgtggacctatgac	1228	20	59.014	55	6	2	0.8
XCC0387	607	catagaacaacgcctcctgc	587	20	60.796	55	2	2	0.8	gatctgcacgaacggatttc	1193	20	60.613	50	4	2	0.8
XCC2138	718	gagtttgcaggacaacgacc	2	20	60.7	55	4	1	0.85	ctaactgcaccaatgcaccc	719	20	61.494	55	4	0	0.8
XCC2574	627	agatcgggttataggccagc	1286	20	60.439	55	4	2	0.8	cctgtaccgatctgaacgc	1912	19	59.256	57.895	6	3	0.789474
XCC2701	749	ccgaggtgatccaggtaatg	985	20	60.331	55	4	0	0.85	ggattgggtggtctggttc	1733	19	60.168	57.895	2	0	0.842105
XCC0689	400	atcgtcaccgttgtgctttc	15	20	61.107	50	4	0	0.8	ggtgacggtcgtaatcgttg	414	20	61.355	55	5	0	0.8
XCC3492	290	agtggatgtggtggtagcg	8	19	59.561	57.895	2	2	0.842105	agcgcaggctgtctctgtag	297	20	60.896	60	5	2	0.8
XCC0545	724	aaaggtctcgcgttgcttg	300	19	61.497	52.632	4	0	0.842105	catgcatgtgcatctcacc	1023	19	59.627	52.632	8	0	0.789474
XCC1153	728	aatcaccgtgtccagcatc	840	19	59.494	52.632	5	0	0.842105	gcagtatgaccatggtgtcg	1567	20	59.992	55	8	2	0.8
XCC0454	285	atctggctggccttcttttc	43	20	60.713	50	4	0	0.8	gtcctggtacggaaaattgc	327	20	59.434	50	4	3	0.8
XCC0151	697	caaatacacccactacgagcg	122	21	60.56	52.381	2	2	0.761905	ggtgtaatcgaggttttcgc	818	20	59.574	50	4	2	0.8
XCC1283	542	tttcgcgagggttacagc	204	18	59.948	55.556	6	2	0.833333	atgtcgtcggagaagaccac	745	20	60.12	55	5	2	0.8
XCC3406	591	gctggcaatattttgaagcg	1075	20	60.72	45	6	2	0.85	agttgggcagggcaatac	1665	18	58.516	55.556	3	1	0.777778
XCC2014	701	aaaaatccacgcgatacgag	200	20	60.096	45	4	2	0.85	ggtgctcgatcaacaatgg	900	19	60.064	52.632	6	2	0.842105
XCC2714	730	cacgatattggcggcttg	27	18	61.184	55.556	4	0	0.833333	agacgaagttccaccacagg	756	20	60.151	55	5	1	0.8
XCC0675	610	catggaatcagattgcgttc	307	20	59.079	45	7	3	0.85	aggagcatgccttcatgg	916	18	59.743	55.556	6	3	0.833333
XCC1059	720	caggtggagcgtcttctttc	237	20	59.989	55	2	0	0.85	tagggactcgctctaccagc	956	20	59.598	60	5	2	0.7
XCC2396	566	ctggaactgccggtagagac	798	20	59.867	60	6	2	0.8	ctaacctcatagggaaaccgc	1363	21	59.973	52.381	4	2	0.761905
XCC0325	264	ttaccagctgtgttgcacg	220	19	59.467	52.632	6	2	0.789474	actgagcacggtagagcgtc	483	20	60.621	60	4	2	0.8
XCC0950	628	tgggctcatggaaataatcg	593	20	60.797	45	4	2	0.85	cagcatccgcagaacatc	1220	18	58.84	55.556	4	1	0.833333
XCC2697	302	gaaaatttcagtctgcccaatg	33	22	60.83	40.909	7	3	0.772727	ctgaccaggatggtgtattcg	334	21	60.382	52.381	5	2	0.761905
XCC1229	734	ttgcgccagatcgtatagc	961	19	59.952	52.632	4	2	0.842105	ctgtcgttgaacatcgcatc	1694	20	60.272	50	5	1	0.85
XCC1841	792	gtagcgtggtttcgtccac	176	19	59.154	57.895	4	2	0.789474	cgctgacctatccgcatatc	967	20	60.594	55	6	2	0.8
XCC3842	636	ccaggctgcagatccttatc	703	20	59.797	55	6	2	0.8	tcgcaagctcaaggaacac	1338	19	60.128	52.632	4	0	0.842105
XCC1109	592	gttttgccgaccattacagc	1369	20	60.511	50	2	2	0.8	aaagcaatcgccttcagatg	1960	20	60.352	45	6	3	0.8
XCC3474	730	cggtgaacaaggtattgcg	1472	19	60.119	52.632	3	2	0.842105	ctgccctacatggtgcaatc	2201	20	61.468	55	4	0	0.8
XCC1310	315	cctcggtgacagtgaccatc	140	20	61.583	60	7	3	0.8	gcgttgcgaccattcactac	454	20	61.644	55	4	2	0.85
XCC0201	413	tattggccctgccacag	1	17	59.125	58.824	5	3	0.823529	gtgatgggaatggtggtcc	413	19	61.025	57.895	3	3	0.842105
XCC1163	680	actgggtctggccttcatac	842	20	59.018	55	4	1	0.85	cgagttcaagttcctctcgc	1521	20	60.134	55	5	2	0.8
XCC0226	520	atgacacccaccgctttc	0	18	59.478	55.556	3	0	0.833333	ccggagtgttgacgatctg	519	19	60.253	57.895	4	2	0.789474
XCC1465	568	ggtacttcgatccggaaagc	1192	20	60.959	55	6	2	0.8	cacgtctctccaagcatcc	1759	19	59.356	57.895	4	2	0.842105
XCC3700	669	atgatctgcaaggtatcggc	805	20	60.066	50	4	2	0.8	tatccgggtggacctattcc	1473	20	60.901	55	4	2	0.75
XCC2382	407	gcctacatgcacgtctacgg	24	20	61.649	60	6	2	0.8	cacagatgcgaaccgactg	430	19	61.48	57.895	3	1	0.789474
XCC2537	562	gccacagtttgcttgatgaac	9	21	60.693	47.619	4	2	0.809524	cgatataccccagcatccag	570	20	60.309	55	4	2	0.8
XCC0514	290	atgaactatcgtcggttggc	0	20	59.962	50	4	2	0.8	gtcatggtttcggtggagc	289	19	61.498	57.895	4	2	0.842105
XCC1867	454	cgacgatgtcatgcgctac	20	19	61.434	57.895	5	2	0.789474	agtcgtcgggaagaaccac	473	19	60.104	57.895	4	0	0.842105
XCC2667	378	agtgccccaggatacgaag	2	19	60.081	57.895	3	0	0.789474	atacgcaatgggttgcctc	379	19	60.879	52.632	5	2	0.842105
XCC2130	660	ccttgtagtgcggtgcatag	935	20	59.366	55	4	2	0.75	acgactggcggtatcacttc	1594	20	60.142	55	3	0	0.8
XCC1804	659	tccgggtaataggcaaacac	76	20	59.823	50	4	1	0.75	tatcgattgatcgccgttg	734	19	60.583	47.368	6	1	0.789474
XCC3877	707	tcgtggtgcactaccaacc	838	19	60.587	57.895	8	0	0.789474	cagcgcattgcgatagg	1544	17	60.063	58.824	7	2	0.823529
XCC4121	735	agatgtacatgccgcctttc	719	20	60.103	50	8	1	0.8	aaaagatcggctacagcctc	1453	20	58.555	50	6	2	0.8
XCC3859	645	cagcagtgctcaactcgaag	605	20	59.922	55	7	2	0.8	aatctctccgcgatcagg	1249	18	58.853	55.556	4	2	0.833333
XCC4102	768	aggcttctctacgcatgtgg	1283	20	60.419	55	4	2	0.8	gctgcgatctgctggtaac	2050	19	59.568	57.895	4	3	0.842105
XCC1563	290	tcagcgactgctcggtatc	128	19	60.112	57.895	4	2	0.842105	agtcgtgttcctggtccatc	417	20	59.969	55	5	1	0.85
XCC1371	559	actttcctatcgccgcatc	8	19	60.192	52.632	3	1	0.842105	cacttcgtcgtaggtcaggc	566	20	60.854	60	5	2	0.8
XCC2222	155	ctatgtgattgcggcctacg	14	20	61.559	55	4	2	0.8	atcgggtcagctccacatc	168	19	61.069	57.895	4	0	0.842105
XCC3030	556	gcgatctggtagtagcggtc	1120	20	59.866	60	4	3	0.8	gtggggtgtgtttcatcgac	1675	20	61.251	55	4	2	0.8
XCC0084	182	gctccaacatgctcgacac	132	19	60.429	57.895	6	3	0.842105	ttccacgtagcgtttgagg	313	19	59.849	52.632	4	0	0.842105
XCC0421	570	aaccgttacaccgacctgc	498	19	60.97	57.895	5	2	0.842105	aatgcgtacgtgctgcc	1067	17	59.377	58.824	6	2	0.823529
XCC0894	174	aggtcagcttgatctggacg	2	20	60.408	55	6	2	0.85	tcgaacgttacaccatcctc	175	20	58.57	50	6	0	0.85
XCC3266	176	ctgaaagtaagctcggccc	25	19	59.963	57.895	4	3	0.789474	ctgtatttcgacaaccagcg	200	20	59.342	50	6	2	0.8
XCC2272	264	cagtcttcttcgcccttgag	229	20	60.126	55	3	2	0.85	cgagaccgaatacgtcaagc	492	20	60.796	55	4	2	0.8
XCC0483	677	atacaggcgggtagtggagg	1413	20	61.275	60	4	0	0.8	agctcgacgacaccaacac	2089	19	59.888	57.895	5	0	0.789474
XCC2365	569	agttgctggaatcggacatc	4048	20	60.081	50	3	2	0.8	ttccaggtaacgcaactcg	4616	19	59.849	52.632	3	2	0.789474
XCC1277	710	acctgtcggtctgctacacg	490	20	61.327	60	3	2	0.8	gcagctcacatagacgatgc	1199	20	59.583	55	5	3	0.85
XCC0356	556	aactcttcgagcgggtgtatc	520	21	60.645	52.381	4	0	0.761905	gtaaatgcatcttcgccctc	1075	20	59.674	50	6	0	0.85
XCC3415	658	cctgatcaacacgaagcagg	11	20	61.796	55	6	1	0.8	attgtcattgccaccttgc	668	19	59.517	47.368	5	2	0.842105
XCC0736	602	aagtgcgggagatcactgg	259	19	61.234	57.895	4	2	0.789474	caacgcgtaaatcggtagc	860	19	59.339	52.632	6	2	0.789474
XCC0832	703	cgaatgttttccgaacgtg	175	19	60.096	47.368	5	2	0.842105	ccactgcctgtttcgtgag	877	19	60.447	57.895	3	0	0.789474
XCC1042	583	ccacagcgagttcaccatc	153	19	60.263	57.895	2	1	0.842105	gcaacgctgtattgccatc	735	19	60.244	52.632	5	2	0.789474
XCC1978	691	agtcgagttggtccttggtc	245	20	59.153	55	4	2	0.8	atcaaccgcttctgttcgtc	935	20	60.263	50	4	1	0.8
XCC3717	503	ggtaagtcgtccacgctgtc	141	20	60.721	60	4	2	0.8	ttttccagaaagccgatgc	643	19	61.243	47.368	6	2	0.842105
XCC2316	321	ggtcaggtccagtccgttatc	189	21	60.761	57.143	5	2	0.761905	accgaagtcgaagcctattg	509	20	59.336	50	4	2	0.85
XCC1118	581	attgctcacctcccgtcag	2	19	61.234	57.895	3	2	0.842105	gttgaaggagcagtggttcac	582	21	59.76	52.381	4	3	0.809524
XCC0496	631	ttcgtacgggtagtgcgag	1407	19	59.873	57.895	6	1	0.789474	gaccgatgacaattggctg	2037	19	60.064	52.632	6	2	0.789474
XCC4119	786	gggcagccaaaacaagaag	546	19	60.76	52.632	5	0	0.842105	cacgttgtgagcgagttgc	1331	19	61.671	57.895	4	3	0.842105
XCC1274	765	caagtccaccctgaccaatg	62	20	61.37	55	3	3	0.8	tccagaaacaccttggcac	826	19	59.666	52.632	3	1	0.842105
XCC3363	750	attaaatcgattcagtgcagcc	21	22	60.467	40.909	8	1	0.772727	catgcttgcattggcaac	770	18	59.789	50	6	3	0.833333
XCC0373	473	aggtggtgcgttccagatag	272	20	60.134	55	4	0	0.75	ggatttcatgacctcgctc	744	19	58.157	52.632	6	2	0.842105
XCC3155	624	atgacccacgatgtgattcc	0	20	60.61	50	4	2	0.8	cgtgcccatgaagatcag	623	18	58.669	55.556	4	1	0.833333
XCC2205	779	caccacttgaagccttcctc	103	20	59.844	55	7	1	0.85	atgaagcgcaactccgtg	881	18	60.991	55.556	4	1	0.777778
XCC4207	574	tgcaattgtccggtgtcc	25	18	61.559	55.556	6	1	0.833333	acgatgatgctggtcaggtc	598	20	61.116	55	4	2	0.85
XCC3726	463	tcaggcatgctcaggacac	4	19	61.023	57.895	6	1	0.789474	agcaagaccgtaaatgccag	466	20	60.27	50	3	1	0.8
XCC0975	548	acggctggatcgactcttc	5	19	60.365	57.895	4	1	0.842105	tgacatctactcgcgtctgc	552	20	60.168	55	4	2	0.75
XCC1991	177	cgacgcacaactgaaaacac	14	20	60.347	50	3	0	0.8	agttggttggccgcaag	190	17	60.823	58.824	4	1	0.823529
XCC1190	744	tcagtccattcgtagtttcgtc	11	22	59.242	45.455	2	1	0.772727	cgtagcagatacggctgcac	754	20	61.919	60	7	2	0.75
XCC0581	778	aaggtaggcccgtacatgg	375	19	59.822	57.895	5	2	0.736842	acatcaccgtgttcaacgtc	1152	20	59.446	50	5	2	0.85
XCC2894	602	cagctgtaccttttcgaacg	1596	20	58.579	50	6	2	0.8	tcgatgtcttcatcggcac	2197	19	60.801	52.632	6	0	0.842105
XCC0771	237	gttccacttcaacgactggc	57	20	60.7	55	3	2	0.8	gtcttcatgacctttgcgtg	293	20	59.293	50	6	0	0.8
XCC2610	556	atgctctatcttgcctcccg	0	20	61.628	55	2	2	0.85	ctgtgagcaattgcgaggtc	555	20	61.95	55	8	2	0.8
XCC0048	765	gttccagggccaggattac	245	19	59.351	57.895	7	1	0.789474	gcaagtttgcgtaccagcag	1009	20	61.922	55	6	2	0.85
XCC1554	598	gttgtcgttcgaaggggtg	1550	19	61.51	57.895	6	0	0.789474	gtcggtgatacggtcgatg	2147	19	59.934	57.895	4	0	0.842105
XCC2919	409	agcaacgcgctctgttc	61	17	58.774	58.824	4	2	0.823529	acgccaacaatgacgaaatc	469	20	60.905	45	3	2	0.85
XCC1916	752	agatcaacatcggcgacag	89	19	59.803	52.632	5	1	0.842105	gttcagtcgttggaatcgc	840	19	59.234	52.632	3	2	0.842105
XCC3483	387	gaagtactgcaatccgtccg	186	20	60.657	55	6	2	0.75	cattgggtgttcgacatgg	572	19	60.801	52.632	4	2	0.842105
XCC2720	478	gtcttcgatgaccaggcaac	183	20	60.667	55	8	3	0.8	gatcagtgactgcgatggg	660	19	60.222	57.895	7	0	0.842105
XCC0018	568	atgtttgtctcgatcccctc	0	20	58.943	50	4	0	0.8	tataggcaaacaccacctgc	567	20	58.651	50	4	2	0.8
XCC0816	532	gaccatgtcgcagaccatc	222	19	60.071	57.895	4	2	0.842105	cgatctatgggtggagcatc	753	20	60.448	55	4	2	0.8
XCC3953	204	cttccttcagaggcagggtc	647	20	61.299	60	5	1	0.8	tgcccgtatcccgttatg	850	18	60.298	55.556	2	2	0.833333
XCC0178	363	tatcgatggtgatgtcccag	68	20	59.322	50	6	2	0.8	ccatgcgctttcgtgaac	430	18	61.396	55.556	4	2	0.833333
XCC2459	594	cttcgaagcgttgaacttcc	416	20	59.993	50	8	3	0.8	caagcaaactgcctgagaaac	1009	21	60.045	47.619	5	0	0.809524
XCC0289	650	gttgatcaatgtcctgaccctc	26	22	60.756	50	8	1	0.772727	gcagattgcgcagatagatg	675	20	59.553	50	6	2	0.85
XCC2734	161	acagctccattgtggtttgtc	2	21	60.028	47.619	4	1	0.809524	tgacgactggatcgtcaaag	162	20	59.831	50	8	0	0.85
XCC3238	652	atcaactggtgatgaccgc	1294	19	59.494	52.632	7	2	0.842105	agctccagatccctttcgg	1945	19	61.649	57.895	4	1	0.842105
XCC0847	633	ctgccttgtccgtgtcatc	49	19	60.263	57.895	3	1	0.842105	cctcgaactgtttttgcaatg	681	21	60.654	42.857	6	3	0.809524
XCC1430	661	atgtccaggcctacatagcg	1657	20	60.118	55	6	2	0.8	actaccagccgcagtaccag	2317	20	60.334	60	4	1	0.8
XCC3735	161	gtgcgaagtggacgctatg	25	19	60.429	57.895	3	0	0.842105	atcggccacttcttgctg	185	18	59.942	55.556	4	1	0.833333
XCC2033	558	gcgtacgacagttaccaggc	93	20	60.72	60	6	2	0.75	gtaagccgtggacgtactgc	650	20	60.72	60	4	2	0.8
XCC2506	710	ttatcgacagcaaaggcaag	187	20	59.062	45	4	0	0.85	gttgaagtcgcacaactcctc	896	21	59.906	52.381	4	0	0.809524
XCC1003	543	ctcccttctagaacaactgatcg	5	23	59.42	47.826	8	2	0.782609	cgatccacgtactccagctc	547	20	60.823	60	4	2	0.85
XCC4184	179	gaaccgcagtatcccaagtc	117	20	59.556	55	4	1	0.85	ctccgcacacttctccagac	295	20	61.009	60	4	2	0.8
XCC2383	713	gcgatacgcagaacaagaatc	475	21	59.866	47.619	4	3	0.809524	atacagctgggtgtcttcgc	1187	20	60.285	55	6	2	0.8
XCC0416	373	ggcaatatgctgcacctg	90	18	58.756	55.556	5	2	0	caatgacgacgaaagctgg	462	19	60.397	52.632	4	0	0
XCC1215	432	ctgcagaaaaacgcttgagg	165	20	61.069	50	6	1	0.8	gacccactgaccatgtctcc	596	20	60.383	60	4	0	0.8
XCC0626	358	acgaattcgaatggcagatg	763	20	61.003	45	8	2	0.85	ccgaggaggtctatttccag	1120	20	58.739	55	3	1	0.75
XCC0054	763	tacttggtcagcacttccacc	1507	21	60.164	52.381	3	1	0.809524	tcagccagctctacagccac	2269	20	61.708	60	6	0	0.85
XCC3788	523	gtgacctcgtccaactcgtc	2436	20	60.723	60	3	1	0.85	tcatgatcgcgtttttcttg	2958	20	59.809	40	6	0	0.85
XCC0929	508	gtcgcctgactatctacgcc	107	20	59.866	60	3	1	0.75	tcagttcaagccttcggc	614	18	60.072	55.556	5	3	0.833333
XCC4016	791	aagatttcagtctgtcgccg	1471	20	60.397	50	5	3	0.8	catgtcgaccgagtccttg	2261	19	60.253	57.895	6	2	0.842105
XCC3399	494	aacctgttttcccgtctgtc	3	20	59.04	50	4	1	0.8	gccttgaccttgtcttccac	496	20	59.703	55	3	0	0.8
XCC3066	251	gtagaacgccgcattggag	189	19	61.728	57.895	5	1	0.842105	atcggtatttcaccggactg	439	20	59.813	50	4	1	0.8
XCC3275	644	actacacgatgctggccttc	334	20	60.285	55	4	2	0.8	cgcaggctgttttacatcg	977	19	60.408	52.632	5	2	0.842105
XCC1127	774	gatttcaccttgttcgctgc	417	20	60.786	50	3	3	0.8	cactccttgagtaatggccg	1190	20	60.647	55	5	2	0.85
XCC1926	600	aaaaatccatgtccacgctg	875	20	60.894	45	4	2	0.85	cgttcaagatcgaccagtcc	1474	20	60.656	55	4	2	0.8
XCC2649	467	gtggtcttcgcacaacagc	45	19	60.466	57.895	4	2	0.789474	aatcgccaggtcttgtcttc	511	20	59.288	50	3	0	0.85
XCC3660	653	gtttccatccagggactcag	12	20	59.505	55	4	3	0.8	atcagcgtgtgcttgtcttc	664	20	59.041	50	3	0	0.85
XCC3632	430	tgatttccgaagtcgacaag	16	20	58.847	45	7	2	0.8	tcggccttcttcaatactgc	445	20	60.352	50	4	3	0.85
XCC4175	438	acgtggtgcaagtgtcctc	418	19	59.728	57.895	4	0	0.842105	gtgcatcagtggaaaacgc	855	19	60.265	52.632	4	2	0.789474
XCC4138	500	gtgaccgtggtgatcgaaac	24	20	61.396	55	4	2	0.85	taatagagcacttcatcggtgc	523	22	59.388	45.455	4	2	0.772727
XCC2329	750	cgtgacgatgcgttgtacc	51	19	61.167	57.895	5	2	0.842105	ctgctgaccgcgctatatg	800	19	60.538	57.895	4	2	0.789474
XCC0903	162	cttgacgcgagcaatctc	24	18	58.156	55.556	4	3	0.833333	atggatatcaaacaactccgc	185	21	58.92	42.857	6	2	0.809524
XCC1336	563	gccgctacttctattggtgc	53	20	59.873	55	3	2	0.8	tggcgtaggtgacttccag	615	19	59.839	57.895	3	1	0.789474
XCC4080	763	actacgtcgactcggtggtc	832	20	60.182	60	6	2	0.8	acgaacttgatcagctggttg	1594	21	60.306	47.619	6	2	0.809524
XCC1398	612	gtcaactccagggttttctgc	841	21	61.042	52.381	5	2	0.809524	gatccttgtgaccacgctg	1452	19	60.263	57.895	4	2	0.842105
XCC3641	678	cacacccacatacagcttgc	654	20	60.183	55	4	2	0.8	aatgctcccgtcttgaagc	1331	19	60.355	52.632	5	3	0.842105
XCC3100	762	tgactgggaccttcaagacc	431	20	60.088	55	5	3	0.8	catttgtctgggagggtacg	1192	20	60.366	55	4	2	0.8
XCC3911	521	cggttccaaaaagctcactc	261	20	59.853	50	4	0	0.8	gtctgcaatcgctggtagg	781	19	59.41	57.895	4	2	0.842105
XCC1802	293	aaggtcagcgtgatgtaccc	114	20	59.997	55	4	2	0.8	tcgctgatctgcatgactg	406	19	59.648	52.632	6	2	0.789474
XCC2489	621	cctcctgtaataggttgccg	652	20	59.587	55	5	2	0.85	ttattacgtggatggtcccg	1272	20	60.576	50	4	3	0.8
XCC2685	347	ccagttgcgagaccacatc	89	19	60.263	57.895	2	1	0.842105	cttcgtacgtgcggtagagc	435	20	60.984	60	6	2	0.75
XCC0642	251	ccacaccgtgtatctggacc	65	20	61.259	60	7	3	0.8	aggcaatctgcaatctgtcg	315	20	61.348	50	4	2	0.8
XCC3508	553	catgcggtagtgtgctgac	10	19	58.829	57.895	4	2	0.842105	cgcttgagtttgtcggtgtag	562	21	60.862	52.381	2	0	0.809524
XCC2348	526	acgaaacggcggtaactg	409	18	59.716	55.556	4	3	0.833333	agttctacctgttcgacgcc	934	20	59.357	55	4	2	0.85
XCC0275	611	agcgaattgcgttacgaag	1671	19	59.076	47.368	5	3	0.789474	aacagctcctgcagcttgac	2281	20	60.743	55	7	2	0.85
XCC2290	638	cagcatgaagttgcgaaaac	495	20	59.469	45	4	2	0.8	tgatgagcgccttcacg	1132	17	60.692	58.824	6	2	0.823529
XCC0551	204	aactgctcgtacaaccctgc	238	20	60.321	55	4	2	0.8	cgatgcacttgcgttctc	441	18	59.061	55.556	4	0	0.833333
XCC3224	794	ctgcgtgcgatggtaagtg	153	19	61.447	57.895	2	0	0.789474	ggccagtaataacgctcgac	946	20	59.736	55	4	2	0.85
XCC0502	216	ggttgtgcaagttgcctatg	125	20	59.199	50	7	2	0.85	gcagcccaatcacgtacag	340	19	60.279	57.895	4	2	0.842105
XCC3521	653	gcatgttgttggggaagttg	608	20	61.336	50	4	1	0.85	caactggaaggacatgatcg	1260	20	59.086	50	4	2	0.8
XCC4193	585	atgtagtgggtcttgcgagg	378	20	60.134	55	4	2	0.8	ttggtagatgtgctggatcg	962	20	59.673	50	4	2	0.8
XCC3894	661	cgtccagtacatgcgtgatg	437	20	61.171	55	4	2	0.8	gcactcgaacacgaactcac	1097	20	59.472	55	4	0	0.8
XCC3118	576	cgttcggtctagctacgctc	64	20	60.176	60	6	2	0.8	actctcgtgcccatgtcag	639	19	59.837	57.895	4	2	0.842105
XCC1093	495	atcggtgatctgcggatag	84	19	58.632	52.632	6	2	0.789474	atgaatgccactcccgc	578	17	60.609	58.824	5	2	0.823529
XCC2592	635	atacagcgggattgcatagc	996	20	60.088	50	4	2	0.85	tgcagttgagtagcaccagg	1630	20	60.049	55	4	3	0.8
XCC4062	661	aagcacaggctgaggatgtc	106	20	60.418	55	5	3	0.8	aagtgctgttcctgagcgag	766	20	60.733	55	3	2	0.85
XCC1780	690	aacttcctgctttccaccg	468	19	60.239	52.632	3	2	0.842105	catccacagttcaccctgc	1157	19	60.105	57.895	3	2	0.842105
XCC1030	566	cttcgatcagccctgtgtg	674	19	60.409	57.895	4	1	0.842105	atttcagccgttccaggac	1239	19	60.065	52.632	5	3	0.842105
XCC2807	307	cctcattactcatcccggc	17	19	60.432	57.895	4	2	0.789474	ttgttcggggtagttcatcac	323	21	59.845	47.619	2	1	0.761905
XCC2844	588	acgagaattcgcggtacatc	401	20	60.103	50	8	2	0.85	aggcaggccgctatttg	988	17	59.916	58.824	4	1	0.764706
XCC3229	382	cgctaattgcagtgttgcc	37	19	60.417	52.632	4	2	0.789474	ctctgccccagatacacacc	418	20	60.533	60	5	0	0.8
XCC3990	725	aagccgatctgcatgtacg	555	19	59.838	52.632	6	2	0.842105	tatctcaacaccctcgaccg	1279	20	61.055	55	4	2	0.8
XCC3790	313	catcatcaaggcaagccc	62	18	60.161	55.556	4	2	0.833333	caattcgatctcgatcggtg	374	20	61.55	50	8	2	0.8
XCC4071	575	aaacacgaacagccggttac	543	20	60.037	50	5	3	0.85	agagcgctttctacctggg	1117	19	59.583	57.895	6	2	0.789474
XCC2046	768	gagcaccaagacaatggctac	1050	21	59.755	52.381	5	1	0.809524	gtagtaatcgccctgcatcc	1817	20	59.556	55	4	2	0.75
XCC2430	412	cacaggtacttgcgatccg	115	19	60.271	57.895	6	2	0.789474	ctcgcctgttgttgtcgttc	526	20	61.833	55	2	0	0.85
XCC3379	329	accggtcacctacacagtgg	11	20	60.894	60	6	3	0.75	tgatggcgatccggttac	339	18	60.444	55.556	6	3	0.833333
XCC3774	635	aaggaactgccgtagctgtc	127	20	59.501	55	4	1	0.8	gtcaagctgctggctggtag	761	20	61.136	60	5	2	0.8
XCC1100	554	acctgtgcacgtatctgtcg	787	20	59.776	55	6	2	0.8	ggtttccaccacgtagtaatcg	1340	22	60.642	50	6	2	0.818182
XCC2770	269	taggggaaaggcttggacac	85	20	61.37	55	5	0	0.8	ctactggtggaacaggacgg	353	20	60.557	60	4	1	0.8
XCC1500	311	cagatcgtcgatggtcagtc	24	20	59.212	55	7	2	0.8	ctcccatctatcgccaactc	334	20	59.653	55	2	0	0.8
XCC2806	570	tactgttcggacaatctgcc	69	20	58.724	50	6	2	0.8	ctccttgtccaggtaatcgc	638	20	59.694	55	5	2	0.8
XCC3184	462	gcgacattacccaactcgac	22	20	60.526	55	4	2	0.8	cttcgttataggccaccagc	483	20	59.73	55	4	2	0.8
XCC2378	740	aggtgaaatagtggccgttg	299	20	59.993	50	4	0	0.85	cacctatgggtcggtcaag	1038	19	58.942	57.895	6	0	0.789474
XCC4053	506	ggttgatcgaaagcctgc	160	18	59.327	55.556	4	2	0.833333	ataggcgaagtcgcgatg	665	18	59.931	55.556	6	2	0.833333
XCC1900	773	caggtgcaattatcaggcg	23	19	60.227	52.632	4	2	0.842105	atcggatgtagacccattcg	795	20	59.773	50	5	3	0.8
XCC1429	755	cgaccgaacagaatgcg	334	17	59.917	58.824	2	2	0.823529	gtggcacgtttcaccgatac	1088	20	61.368	55	6	3	0.8
XCC0360	636	agtcgtgctcgtagggaatg	722	20	60.277	55	4	0	0.8	tggagcagtacgagttcgc	1357	19	60.152	57.895	4	2	0.842105
XCC2095	731	cttgcaagccgtactcatagc	5874	21	60.053	52.381	8	2	0.809524	gtagctgttggagcctgagc	6604	20	60.164	60	4	2	0.8
XCC3615	500	gccaagttcgagaaacaccc	129	20	61.956	55	4	0	0.8	gcatcgatatccctacctgc	628	20	59.515	55	6	2	0.75
XCC2157	232	ccgtgtattgcgtaggcatc	67	20	61.438	55	6	2	0.8	tgggcaatgtcatcttgttg	298	20	60.517	45	5	2	0.85
XCC2560	648	ctgccctggatgacgtagag	298	20	60.812	60	4	1	0.8	ctccaactcagctaccgagc	945	20	60.156	60	4	3	0.8
XCC0330	258	ttaggaaccagacacctggc	44	20	60.111	55	4	2	0.85	tttatgccgtgggtagtcttg	301	21	60.004	47.619	3	0	0.761905
XCC3983	204	tcttgaccgcagtttccac	11	19	59.822	52.632	4	0	0.842105	acatgtcgctggacaagttc	214	20	58.727	50	7	2	0.8
XCC0470	550	gcgcaaagaatagctgacg	8	19	59.727	52.632	4	2	0.789474	gtcagctacgagttcggtgg	557	20	60.854	60	4	2	0.8
XCC1771	800	taccgagcaggttacggttc	593	20	60.132	55	4	1	0.8	tccgttgtatttcaacttcgc	1392	21	60.124	42.857	7	2	0.809524
XCC2837	667	ggccaggtaatacagcatgg	87	20	60.352	55	5	2	0.8	catgggcaagatggcctac	753	19	61.426	57.895	4	2	0.842105
XCC0600	752	cgaaagacgaccagcgatac	34	20	60.796	55	2	0	0.85	atgattcggtccgtatggg	785	19	60.554	52.632	7	2	0.789474
XCC3433	452	tgtccagttccactgtggtg	23	20	60.627	55	7	3	0.85	cgtccagccaacccattac	474	19	61.313	57.895	2	0	0.789474
XCC0070	183	tacctggtggacttggtcg	1	19	59.53	57.895	5	2	0.842105	taagaaccgtatcgaaggcg	183	20	60.223	50	4	2	0.8
XCC3916	732	cgtgattccgctgtactgg	71	19	60.271	57.895	4	2	0.789474	ggctcatggaagaaccacac	802	20	60.52	55	4	0	0.8
XCC3191	307	gtcacgtacgaaccctggtc	163	20	60.431	60	6	2	0.8	tgaataagtttcttgcgggc	469	20	60.209	45	4	2	0.85
XCC1224	676	tggtgttcaatcaatagcgtg	31	21	59.6	42.857	3	2	0.809524	acacggcacatcatgcac	706	18	60.132	55.556	5	3	0.833333
XCC1674	712	gtgcccacgttgatattgg	283	19	59.79	52.632	4	1	0.789474	ctctgttgatggacgcattg	994	20	60.263	50	3	3	0.85
XCC0263	235	tggtacgcagcttttccag	17	19	59.996	52.632	4	1	0.789474	ctgtatctggattcggccac	251	20	60.483	55	4	2	0.85
XCC3450	700	gtgcgcggagtgaagtaatc	1483	20	60.807	55	4	0	0.8	tgacctacaacgtttctgcg	2182	20	59.904	50	6	2	0.85
XCC0448	375	ccagttattccgacgaccac	46	20	60.375	55	3	0	0.8	aggtcaggtcggtcagaaag	420	20	59.3	55	3	1	0.8
XCC3382	750	ggaatcgtggtggacagtg	9	19	59.945	57.895	3	3	0.842105	gcatacggtgggtgtcatc	758	19	59.785	57.895	3	3	0.736842
XCC3684	315	ctatcgctatcgctgtctgc	19	20	58.801	55	4	3	0.8	gcccaaactggatactcacg	333	20	60.517	55	3	2	0.8
XCC2028	651	gtccttggggctgtagatatagg	1302	23	60.224	52.174	4	2	0.782609	cgatcgtttcgtattgaagc	1952	20	58.388	45	6	2	0.85
XCC0182	406	aggattcagcgtgtaggtgc	12	20	60.285	55	3	2	0.85	cgatgtacagatcccggtg	417	19	59.926	57.895	6	2	0.789474
XCC1647	607	atcgtgctccgcaaataaag	6	20	60.23	45	3	0	0.8	gatgaacaatgaaacgccg	612	19	60.065	47.368	3	3	0.789474
XCC1275	535	tgcaattgatccagttcacc	163	20	59.502	45	6	2	0.85	agcatctcccaggacttgag	697	20	59.405	55	4	3	0.8
XCC0453	572	ggttccacaagaccgaacac	229	20	60.408	55	4	0	0.8	cacgaactgcttgtcgtagc	800	20	59.664	55	4	2	0.8
XCC2948	244	acttgagcattcccaaggag	103	20	59.284	50	8	2	0.85	gaattcagattgacggcctg	346	20	60.603	50	6	2	0.8
XCC2240	179	ttccattcgtacaccgtcag	10	20	59.566	50	4	1	0.85	gattttctggatgcgctgc	188	19	61.839	52.632	4	3	0.842105
XCC4033	152	ttacttgatcttgccttccttg	0	22	58.515	40.909	4	0	0.818182	gtgacaagattcgtatgatttcctc	151	25	60.25	40	4	2	0.76
XCC0785	217	ctgctattagcggaccatgc	252	20	60.762	55	7	2	0.85	gcagctcgtcttcatgctg	468	19	60.879	57.895	4	2	0.842105
XCC3259	552	gcgtgcacgagtatcaactg	622	20	60.481	55	8	2	0.8	agacatacaacccaggctcg	1173	20	60.134	55	3	3	0.75
XCC3936	561	cctgggcaatgacgtagtaatc	224	22	60.741	50	4	2	0.772727	tgtacgtacgcgcactcatc	784	20	60.898	55	8	3	0.85
XCC1492	531	cgccttctttcaatttttgc	494	20	59.832	40	4	2	0.85	aattcgtgcatttcgcttg	1024	19	59.824	42.105	4	0	0.789474
XCC1819	561	gagccgactgcgtatttttg	2	20	60.772	50	4	0	0.8	ctggcctttggaggtttctc	562	20	61.123	55	4	2	0.8
XCC0579	217	atggtatgctcggtgtacctg	92	21	59.89	52.381	4	2	0.761905	catgtcttcatgacacggc	308	19	58.576	52.632	7	2	0.842105
XCC3527	677	aaggtccctcccttgtcatc	7	20	60.314	55	4	0	0.85	cagatgcttgcggtattgc	683	19	60.381	52.632	2	2	0.789474
XCC0140	370	cgggattgacgtacagcac	104	19	60.128	57.895	4	3	0.789474	cttaagacgatgcccgctg	473	19	61.849	57.895	6	2	0.842105
XCC0388	706	cttttcgccgtagaagatcg	162	20	59.975	50	5	2	0.85	ggaagattgcgcctactgc	867	19	60.9	57.895	4	2	0.789474
XCC2575	722	tcgcatggaagcgtaggtag	1112	20	61.311	55	4	0	0.8	actcctgaccgagaaaagcc	1833	20	60.766	55	3	1	0.8
XCC3333	563	aaggctcatccacaggtgac	2139	20	60.12	55	4	3	0.8	agaacacccctggcgtagag	2701	20	61.595	60	5	0	0.8
XCC0152	616	gttcagtctcgaaggcaagg	11	20	59.989	55	5	0	0.8	gtccaggatggacttgttgc	626	20	60.52	55	7	2	0.85
XCC2540	604	ctcagcaaattgatgccctc	9	20	60.744	50	7	3	0.85	tcagcaccgagatatacggc	612	20	61.161	55	4	2	0.8
XCC0688	576	tcttgaactccatcaccgag	680	20	58.8	50	3	3	0.85	atgcacacaccctggaaaac	1255	20	60.823	50	4	0	0.8
XCC0674	537	agtcattgatggttgagcgg	1211	20	61.067	50	5	1	0.8	agcaggtgcagatcctcaag	1747	20	60.555	55	4	2	0.85
XCC2525	650	caccaggtaacggtcgtagc	402	20	60.571	60	5	2	0.8	acgtgtcgatgatgtgcaac	1051	20	60.614	50	4	2	0.8
XCC2752	703	aacggtgcgtgcactttc	70	18	60.885	55.556	6	3	0.833333	atggctcgttttattcgctg	772	20	60.23	45	2	1	0.8
XCC2713	580	tgcagacatccatcgacc	1	18	59.076	55.556	4	0	0.833333	atcgacacgcgatgacc	580	17	59.093	58.824	4	2	0.823529
XCC0724	742	tgctctacatcgtgtggctg	376	20	61.045	55	4	1	0.8	atttcataggacacgcgcag	1117	20	61.188	50	4	2	0.7
XCC1284	548	tgtccacgctcaccatttc	1	19	60.681	52.632	2	0	0.842105	cttcatcgcatagatggcag	548	20	59.4	50	4	2	0.8
XCC1156	502	tatcccgcttttcgactgc	1	19	61.262	52.632	4	2	0.789474	tgagtcaacgacccaaccc	502	19	61.967	57.895	5	0	0.842105
XCC3424	798	tctgcgcagtttcggtatc	500	19	59.964	52.632	8	2	0.842105	acgtgtcggaaatctatgcc	1297	20	59.962	50	4	1	0.8
XCC2015	653	cccgattggatgaccagag	23	19	61.444	57.895	4	0	0.842105	cctctggcacatcatgaaaatc	675	22	61.759	45.455	6	1	0.818182
XCC2488	306	caacagtcggacttggtgc	4	19	60.302	57.895	7	3	0.842105	gagctacgccgagtatgtcc	309	20	59.866	60	5	3	0.8
XCC0641	463	atgaaatgagaccgcccc	4	18	60.839	55.556	2	1	0.833333	acgaaggacatcatcaagcc	466	20	60.081	50	3	2	0.85
XCC3133	711	aattggctggttactcgtgg	2429	20	59.993	50	4	0	0.8	acgttcagcaggtttggttc	3139	20	60.156	50	4	0	0.8
XCC2137	607	cgctacacctgatcaacgac	298	20	59.318	55	6	1	0.8	gacatgatcgcggagaaac	904	19	59.186	52.632	4	0	0.842105
XCC1684	554	caatgtcgaagcatcagcac	666	20	60.423	50	4	2	0.8	cagtggtgagtgtgtgtctgg	1219	21	60.256	57.143	3	0	0.809524
XCC2556	599	agtttgctggtctgctgctc	145	20	60.743	55	3	0	0.8	ctgtcctacaccgcactgtc	743	20	59.336	60	4	2	0.8
XCC3945	614	gcacgtacgggtcgtgatag	275	20	61.513	60	6	0	0.75	gctgtacacggaaatggtgc	888	20	61.507	55	6	2	0.8
XCC2412	783	gcattcacgaacaagccag	532	19	60.406	52.632	4	1	0.842105	agtcggaagtgaaggagtcg	1314	20	59.45	55	3	2	0.85
XCC2666	668	atccacgttagtgagcaggc	566	20	60.285	55	4	2	0.8	atcgctaccaatggcatctc	1233	20	60.066	50	5	1	0.85
XCC3293	625	tttggacagcgcaatcttc	3	19	59.94	47.368	4	0	0.842105	tattgcggagtatgcggaac	627	20	60.991	50	4	2	0.8
XCC1374	729	ccgcacgtattcgtccatac	17	20	61.304	55	6	3	0.8	acgatcttgctgatcttgcc	745	20	60.37	50	4	1	0.85
XCC4157	731	agagagcgtagctttcggc	1220	19	59.874	57.895	6	2	0.789474	caccccgatctgggactatc	1950	20	61.647	60	8	2	0.8
XCC0944	512	agtagcccacgctcaaacc	89	19	60.27	57.895	3	0	0.842105	gaccagcgattacctgttcc	600	20	59.556	55	5	3	0.8
XCC0833	649	tttcgatcgacatggtgtcc	821	20	61.891	50	8	3	0.75	gaggatctggtgctgctctc	1469	20	60.104	60	4	1	0.85
XCC2366	288	taaacgtgtcgacagcgaac	71	20	59.911	50	8	3	0.8	atgtgctacagacgtgccg	358	19	60.912	57.895	4	2	0.789474
XCC1720	703	cgcagatagaaaatattgccg	772	21	59.725	42.857	6	2	0.809524	aagagctcggtccaaccttc	1474	20	60.766	55	6	3	0.85
XCC1864	755	acaactgggcagtgacgaac	29	20	61.176	55	6	0	0.8	gcactacgcacaacatggtc	783	20	60.192	55	4	2	0.8
XCC1108	657	gtactcacgtggggtcatgc	45	20	61.417	60	6	2	0.8	ctggaagcgttgttcgatg	701	19	60.397	52.632	4	0	0.842105
XCC3493	643	ttggagaacatctgccgtag	724	20	58.874	50	3	3	0.8	tgcctaatatcgataccgcc	1366	20	59.913	50	8	2	0.85
XCC3389	512	attcgaagctgaaatccacg	323	20	60.214	45	6	2	0.85	ccgcaagtgcaagttctgtc	834	20	61.972	55	4	1	0.8
XCC1312	301	caatgcagtctggacaacacc	24	21	61.569	52.381	5	1	0.809524	gcaggaagcaggtcttcag	324	19	58.684	57.895	4	2	0.842105
XCC0022	637	catccagtcggaaaacacc	222	19	58.918	52.632	3	0	0.842105	gttgtcacaagacaccgtgg	858	20	60.047	55	7	3	0.8
XCC1065	204	aaatccgcatctcttccatc	3	20	59.083	45	4	0	0.8	gtcaatgtaccggtcagacg	206	20	59.01	55	6	3	0.75
XCC0103	287	gaatgcatacgcaggagagag	192	21	59.992	52.381	6	0	0.761905	tttgcaagcgaatttctcac	478	20	59.041	40	6	1	0.8
XCC1117	601	tcggcgaatcggatttaag	995	19	61.051	47.368	7	2	0.789474	acgcgccctactgtctctac	1595	20	59.525	60	4	0	0.75
XCC2679	674	taaggaagtcgctctggtcg	308	20	60.529	55	2	2	0.75	gcatacacgcacactagggc	981	20	61.663	60	4	2	0.75
XCC3085	202	tgtgcctgctgtgcaatg	52	18	61.718	55.556	4	3	0.833333	ctcagtacccgcacgattg	253	19	60.271	57.895	4	2	0.842105
XCC1828	721	tggtgtattcgtcgatgacc	843	20	59.374	50	6	3	0.85	ctcgatcatgcgctgttg	1563	18	60.096	55.556	4	2	0.833333
XCC2397	576	gcgcacagatctaagccac	1508	19	59.568	57.895	6	3	0.789474	ttttccacgttcgaggattc	2083	20	60.051	45	6	3	0.85
XCC1660	392	acgctacgcgtaaacaacg	4	19	59.948	52.632	8	2	0.789474	gagttccttcggcatgtagg	395	20	59.694	55	4	2	0.8
XCC0034	741	ataccgaggtgtggatctgc	214	20	59.957	55	4	2	0.85	acacgcaagggtcgatgtag	954	20	61.116	55	4	0	0.8
XCC2309	402	tactcgcgaatcagcgg	1	17	59.613	58.824	6	3	0.823529	gagcaatacttcttcgaaactgg	402	23	59.445	43.478	6	0	0.782609
XCC0809	634	atcagctgttcacccacctc	472	20	60.12	55	6	0	0.85	ggggtttattcatcgatggtc	1105	21	60.393	47.619	8	2	0.809524
XCC0116	155	atctggtgatcactaccgcc	109	20	59.957	55	8	1	0.8	gttggtgaaccatttcagcg	263	20	61.475	50	6	2	0.8
XCC2270	766	cagcttgagattggattcgg	471	20	60.734	50	4	1	0.8	ggtcagcaacggtgtcatc	1236	19	60.113	57.895	4	3	0.842105
XCC1588	759	accgatgaggccgtttatc	42	19	59.909	52.632	4	2	0.789474	gttggaaaagaatccgtactcg	800	22	60.001	45.455	4	2	0.772727
XCC3841	737	acggacctatgaagagcagg	302	20	59.308	55	3	0	0.8	cagtgagcaaactagcgatcc	1038	21	60.03	52.381	4	2	0.761905
XCC1440	550	cctgcgggaactgtttttc	2173	19	60.621	52.632	5	0	0.842105	atggtcgtgcatctgacctc	2722	20	61.116	55	6	3	0.8
XCC1383	660	gataaaagcgctgcatcatc	1700	20	58.484	45	6	3	0.8	gtgaactgtttccgcgttc	2359	19	59.282	52.632	5	0	0.842105
XCC0820	256	ggtaatcgtgtcgcacagc	297	19	60.288	57.895	4	2	0.789474	cgacaaccgttttctgatcc	552	20	60.495	50	7	2	0.8
XCC2857	641	gtcatcaatctaccgatgcg	96	20	59.105	50	4	2	0.8	gcggcatccagatagtcttc	736	20	59.803	55	4	3	0.85
XCC1162	152	gcaggaagtacaccatgtgc	128	20	59.169	55	4	3	0.8	gtcctatctgatcggcttcg	279	20	59.797	55	7	2	0.85
XCC3398	359	acttcgccacgcagaaatc	322	19	61.345	52.632	3	2	0.789474	gtgcaggccttgcagatag	680	19	59.562	57.895	8	1	0.842105
XCC2874	496	actgacgaggagccaaacac	2	20	60.307	55	2	0	0.85	acaaatcagatcagcggtgc	497	20	61.22	50	5	2	0.8
XCC2224	598	ctacttcggcacgctgttc	1175	19	59.606	57.895	2	2	0.842105	gtaaagatcgccaaacggac	1772	20	59.574	50	4	1	0.8
XCC0792	766	cgaatccgctgtacttgagc	152	20	60.934	55	4	3	0.8	gaactgtgtatccggctcg	917	19	59.256	57.895	4	2	0.842105
XCC0357	654	aaagtgccctggtacacgtc	22	20	60.035	55	4	2	0.75	tgtccggatcccaatgttc	675	19	61.708	52.632	6	0	0.789474
XCC1964	714	ggtccacatacagcacgttg	326	20	60.032	55	4	3	0.8	tgttcatgcagaactgggc	1039	19	60.835	52.632	8	2	0.842105
XCC3242	718	gtgatttcaagctcaagggc	622	20	59.82	50	4	2	0.8	ggacgcttgttgtcgaatg	1339	19	60.256	52.632	4	0	0.842105
XCC0755	438	agtgcgtgcattcggtaag	61	19	59.879	52.632	4	1	0.789474	gtagaaaaatgccgaccacg	498	20	60.502	50	2	2	0.8
XCC1807	200	cctgggtcaggtcatgaatc	107	20	60.326	55	6	3	0.85	ccgcgaaagtaccgatgtc	306	19	61.591	57.895	4	2	0.789474
XCC3414	550	tcgttgtggcaataggtgtc	34	20	59.572	50	3	1	0.8	tgcagatttcgcgggtc	583	17	61.971	58.824	4	1	0.823529
XCC1562	343	ggtagtgaagctttccccg	18	19	59.679	57.895	6	2	0.789474	gctattgtgttggagtgccc	360	20	60.526	55	2	2	0.8
XCC1855	353	acgtgctattggaaagcgtc	182	20	60.278	50	4	1	0.8	tgcgctgatcctggtctac	534	19	59.959	57.895	4	2	0.842105
XCC2223	252	gtggcatggtggaaaaagg	169	19	61.293	52.632	4	0	0.842105	gatgcgcactacccatcttg	420	20	61.607	55	7	1	0.8
XCC3718	590	cagcgaaggtgtaggtgatg	1049	20	59.314	55	2	0	0.8	cgagtcgctggtgatgaag	1638	19	60.564	57.895	5	0	0.842105
XCC0165	685	cctgtatcgcaaggatctgg	668	20	60.615	55	4	2	0.8	gatatcgtccaggcggatg	1352	19	61.4	57.895	6	3	0.842105
XCC2188	787	ctcgatcaaaccgatgtgc	96	19	60.217	52.632	4	2	0.789474	tattcgcaaggccgtattc	882	19	58.734	47.368	4	2	0.789474
XCC3649	406	ttcctttaccgaactgggc	74	19	60.059	52.632	3	2	0.789474	ctacccctcaatcggcaac	479	19	60.467	57.895	2	0	0.789474
XCC0096	528	aagagatggaccacagccag	268	20	60.261	55	5	1	0.85	tcttgtcccaggggtagatg	795	20	59.92	55	5	2	0.8
XCC3154	231	cttccaattcggcaacctc	14	19	60.588	52.632	4	0	0.842105	actacgtggtactcggcctc	244	20	59.236	60	6	0	0.8
XCC2204	562	ccatcatcaattccacgtcc	98	20	61.139	50	4	0	0.85	aactaccacgagctgttcgc	659	20	60.462	55	5	3	0.8
XCC3362	776	gtatcgatcagacacgcacc	307	20	59.12	55	6	0	0.85	acatcccccaactaccacac	1082	20	59.555	55	2	0	0.8
XCC0710	256	agtcgtcgagacggaatgc	5	19	61.393	57.895	6	2	0.842105	ggtgaactcgatctggtgatg	260	21	60.526	52.381	4	0	0.809524
XCC4233	596	gaacaccaggaacatcagcc	372	20	60.52	55	3	1	0.85	gatgtacttgcagcgtgtcc	967	20	59.323	55	4	3	0.8
XCC1165	166	gatcaccatgatcgcgaag	186	19	60.178	52.632	7	2	0.842105	cgacttcaatggtcgttcg	351	19	60.247	52.632	4	2	0.842105
XCC0495	800	gatcgtgggcttgtttgtg	242	19	60.104	52.632	4	0	0.842105	agcaggtgatatacgcggag	1041	20	60.257	55	4	2	0.8
XCC0420	359	aaagcatccagttaccccg	12	19	59.94	52.632	3	2	0.789474	gaggcggcaatctcatacag	370	20	60.765	55	3	1	0.8
XCC4166	449	gatgaactgcaggaattcgg	21	20	60.603	50	6	2	0.8	aagcctatggcgactggttc	469	20	61.533	55	4	1	0.8
XCC0916	181	agtcggcaagtatgtcgtcg	176	20	61.256	55	3	3	0.8	ttacttcctgatcgccttgc	356	20	60.352	50	4	2	0.85
XCC2271	760	gtcgtagcgcaacacttgg	57	19	60.465	57.895	6	1	0.789474	agtacgcagtgccagtgtcc	816	20	61.34	60	5	2	0.8
XCC3962	625	gggttgaccttgtccttcaac	58	21	60.771	52.381	5	1	0.809524	acctgtactactggcccacc	682	20	58.943	60	7	1	0.8
XCC1919	651	agtacggcagggtgatgtg	353	19	59.561	57.895	4	0	0.789474	gtgatctgctttcccaggac	1003	20	59.661	55	4	2	0.8
XCC3475	593	gataccgctccacataaccg	119	20	60.352	55	2	2	0.85	gcatcacatgggtaccagc	711	19	59.941	57.895	6	2	0.789474
XCC3765	522	cgagcagataggtggcaaag	1559	20	60.924	55	3	0	0.8	agctgatcggggtagtcgtc	2080	20	61.585	60	4	2	0.8
XCC1009	610	gtgcggtcaagactgaactg	1138	20	59.467	55	6	3	0.8	tccaacgtggcagtaaagc	1747	19	59.856	52.632	4	2	0.789474
XCC0200	215	ttttggaaaggccacgaac	6	19	60.996	47.368	4	0	0.842105	atgtgtacgtggccgacag	220	19	60.61	57.895	4	2	0.789474
XCC1397	316	cggacacggatgagaagag	19	19	59.351	57.895	2	0	0.789474	acttcggcttcagccattac	334	20	59.34	50	6	0	0.85
XCC3954	636	ttactcttcgtcccgtctgc	39	20	60.397	55	2	2	0.8	agccagcaacagctgactc	674	19	59.304	57.895	6	3	0.842105
XCC1126	531	gggtagctgcacatgtctttc	100	21	59.755	52.381	6	0	0.809524	tttcgggtcgatagcgttac	630	20	60.096	50	4	3	0.8
XCC3727	364	ggccacatcgaaagtaggtg	96	20	60.517	55	4	1	0.8	gaccctcgacatctggacac	459	20	60.537	60	4	0	0.8
XCC2842	617	gcttggcgaactggtcatc	209	19	61.785	57.895	4	1	0.842105	ggttgaggttgtcgttaccc	825	20	59.308	55	3	2	0.8
XCC1925	556	gcttccatgtcttcgagcag	124	20	61.087	55	4	2	0.8	acaccctgaagtggatggac	679	20	59.817	55	3	2	0.8
XCC3484	586	gtcgtcgtcgataaacatgg	132	20	59.002	50	6	2	0.8	gaaatatctgttgagtgcggc	717	21	59.728	47.619	4	3	0.809524
XCC1928	554	caatggactttgcaacatgg	2919	20	59.964	45	6	2	0.85	tgctgatctgcgatgactg	3472	19	59.648	52.632	6	1	0.789474
XCC1592	318	acagtcttcatcccaccacg	47	20	60.987	55	3	2	0.85	gaggggtaattaggcatcgc	364	20	60.792	55	6	2	0.85
XCC3597	222	acggaacatccacatcgc	99	18	60.507	55.556	3	2	0.833333	atgagtaaaccgccacagg	320	19	58.583	52.632	2	1	0.842105
XCC2317	525	tgttcttcgacgagattgcc	3580	20	61.329	50	6	1	0.85	taaggcagatccactgttgc	4104	20	58.877	50	4	2	0.85
XCC2735	447	gtccgcaaaatcgtccatc	18	19	61.42	52.632	3	1	0.842105	gacaccaagtacacccaggc	464	20	60.431	60	4	2	0.8
XCC2009	553	ggcatcaacgaagtcagcac	2046	20	61.825	55	2	1	0.85	cgtgcatgcaggtacacac	2598	19	59.749	57.895	8	2	0.789474
XCC4139	422	gagcgcatttaccgacatc	1352	19	59.245	52.632	4	2	0.789474	gggtaatgcccacgtacaac	1773	20	60.118	55	5	1	0.8
XCC1431	419	atgggtataggcgaacaacg	114	20	59.845	50	4	2	0.8	actgggtcgaggtcgatagc	532	20	61.585	60	6	2	0.75
XCC1502	621	agagcaacgtgagttacgcc	64	20	60.462	55	5	1	0.8	agctatcgaagaccttcccg	684	20	60.723	55	6	2	0.8
XCC0928	579	gtaatccgggtacatggtcg	396	20	60.074	55	4	2	0.8	gttcgtgttgctgtgaccg	974	19	61.371	57.895	3	3	0.842105
XCC4070	283	cactcaacgcaaaaatccg	35	19	60.242	47.368	2	2	0.789474	cagtacgagcgttggcatc	317	19	60.429	57.895	4	3	0.842105
XCC0239	501	tgagttcttcggtgtggttg	503	20	59.72	50	2	0	0.85	gaagcgttgccaaaacactc	1003	20	60.817	50	5	1	0.8
XCC1179	616	gcgatgtacgaaatcaaccc	1554	20	60.339	50	4	0	0.85	tggagtcgtacagcacgaag	2169	20	60.049	55	7	3	0.8
XCC2045	213	agacggcttgatgggaaac	204	19	60.065	52.632	4	0	0.842105	ctctcgctctttgcactgg	416	19	59.864	57.895	4	1	0.842105
XCC1212	710	caaggtaccggtgcaacatc	407	20	61.355	55	6	1	0.8	atgtgcggttagttcgatgc	1116	20	61.063	50	4	2	0.75
XCC3267	551	gctgttcaattcaaccaggtg	21	21	60.544	47.619	8	3	0.809524	gcaacagctacctcaacgaag	571	21	60.067	52.381	4	2	0.809524
XCC0582	500	cgtcaaaatgcgtactcgc	6	19	60.417	52.632	4	3	0.789474	tccgtcgaagtgaacatgc	505	19	60.835	52.632	4	2	0.789474
XCC3789	674	actggatgaagtgttcgtgc	2306	20	58.727	50	4	3	0.8	caatcatcgcgatacccag	2979	19	60.041	52.632	8	1	0.842105
XCC0047	650	gctgatcgcaaccgtatcc	77	19	61.58	57.895	4	2	0.842105	atgcacgctgctcctttac	726	19	59.042	52.632	4	0	0.789474
XCC1103	662	cagcagtggcacgtgtctatc	1017	21	61.868	57.143	6	2	0.809524	aagatcggcaccatcagttc	1678	20	60.081	50	4	0	0.8
XCC3106	589	gcaacgcgtattcgtacaag	190	20	59.396	50	6	2	0.8	cggtgtgagtcgatcagttg	778	20	60.309	55	6	2	0.75
XCC3067	717	ccctgcacattcaacgaatc	1162	20	61.449	50	5	3	0.8	gatgtccctttcttccgtttc	1878	21	59.933	47.619	2	0	0.809524
XCC2721	582	gacatcgcacggatcaaaac	81	20	61.462	50	4	0	0.8	gctttccacgggaatgttg	662	19	61.433	52.632	6	0	0.842105
XCC3276	290	ccacaagattcccaatagcg	86	20	60.46	50	3	2	0.8	ccatgaatccgttgaaatcc	375	20	60.133	45	4	1	0.85
XCC4061	538	atcccttgttccgtgaagc	28	19	60.065	52.632	4	2	0.842105	aggatggcagtgacgtgtg	565	19	60.766	57.895	4	0	0.789474
XCC0017	600	acctggtcgaacttgctcc	370	19	60.253	57.895	5	1	0.842105	gaacaacaacatgcacctgg	969	20	60.008	50	4	3	0.85
XCC0817	414	gtcaacgccatcacgtcttc	142	20	61.684	55	4	0	0.85	ctacgcgcaagttcacctc	555	19	59.606	57.895	4	1	0.842105
XCC1238	530	ggcgtgatctatgtgctgag	150	20	59.425	55	4	3	0.8	tgactcagattggaggggtc	679	20	60.048	55	5	1	0.8
XCC0965	383	gaacagtggttcgagcttgc	24	20	60.986	55	5	2	0.8	gcgtgaatcggcagttaatc	406	20	60.615	50	4	2	0.8
XCC1335	162	acgcagtgctctatgtcgtc	130	20	59.067	55	5	2	0.8	cgaagtagccgaacaggaag	291	20	60.008	55	2	0	0.85
XCC0528	319	gcggtgtggaatcgttatg	71	19	59.94	52.632	3	1	0.789474	gtggaatttttgatgagccg	389	20	60.448	45	4	2	0.85
XCC1040	326	gcgatgacataacgtgcaac	73	20	60.15	50	5	3	0.75	tacctgctcaccacgacaac	398	20	59.751	55	3	0	0.8
XCC0288	734	cttacgtcgcgcttcaatc	240	19	59.581	52.632	4	3	0.842105	aatgccgaattgagtgtgc	973	19	59.67	47.368	5	2	0.789474
XCC3736	623	aaggacttcatccgttcgtg	927	20	60.111	50	4	0	0.8	atcgagatcggttccttgg	1549	19	60.019	52.632	4	2	0.842105
XCC3189	514	gttgttgtcaagcgccatc	777	19	60.265	52.632	5	0	0.842105	tgatttcgtccagcaatgg	1290	19	60.614	47.368	3	2	0.842105
XCC0326	258	cgacatgctgctcttggtc	111	19	60.574	57.895	4	1	0.842105	aaagtgtggctcatctgcttg	368	21	60.447	47.619	3	0	0.809524
XCC1004	307	atgaccgacaccattttcg	0	19	59.358	47.368	3	2	0.842105	gcagatggatatggaatacgg	306	21	59.268	47.619	4	1	0.809524
XCC4206	328	ctgatacaaaaagccgtcgc	15	20	60.772	50	3	2	0.8	tgaggtatgcctgcacgtag	342	20	59.888	55	6	2	0.85
XCC2648	202	aactgagcatcgaattgcag	4	20	59.028	45	4	2	0.85	aagatcgcgaaggtctccag	205	20	61.823	55	6	2	0.75
XCC1344	688	gtagtgctcaccggaattgg	162	20	60.517	55	4	0	0.8	ctgtgatctcaacgacgcc	849	19	60.419	57.895	6	2	0.842105
XCC3709	655	catcgaaaccgacatgacc	1391	19	59.909	52.632	4	2	0.842105	cacctcgtcgatgaaatgc	2045	19	60.217	52.632	6	2	0.842105
XCC4185	200	cgtacgatgcgattgctg	21	18	59.965	55.556	6	1	0.833333	catctgttccggtgatcaag	220	20	59.086	50	6	2	0.85
XCC2384	585	gcgataactacatgtcgccg	523	20	61.572	55	6	3	0.8	agtccttcaagcgcaacg	1107	18	60.136	55.556	5	2	0.833333
XCC1579	549	gcacattggaaattgaagcc	904	20	60.457	45	4	1	0.8	ccggatggaagtaacggtc	1452	19	60.324	57.895	4	1	0.789474
XCC1892	612	tccactcgggaatcttgatg	2054	20	61.004	50	4	3	0.8	gctcgttcaactacacgctg	2665	20	59.664	55	5	2	0.8
XCC2439	706	gtgcgctgctctatgacacc	136	20	61.984	60	4	2	0.8	cactccggttgataacggtc	841	20	60.375	55	4	1	0.8
XCC4068	466	gtctgaactacgccgaccac	229	20	60.721	60	3	0	0.8	gtcatgtagcggctgatgtg	694	20	60.296	55	5	3	0.8
XCC0625	698	ttgtccagacgggtgaagtc	697	20	61.113	55	4	2	0.8	gtccttccgatcattctttcc	1394	21	59.895	47.619	4	0	0.809524
XCC0274	287	gacagtgatcaccgaacgc	11	19	60.272	57.895	8	2	0.789474	tgcgatacaccgcatagc	297	18	59.368	55.556	6	3	0.833333
XCC4015	662	atgccgtacatgtgttgtgg	766	20	60.31	50	6	0	0.8	gactatcagccaatgccagg	1427	20	60.624	55	3	3	0.8
XCC0053	487	atcggaatcacttcacggtc	16	20	59.934	50	3	1	0.85	ggtacaccgacgttacgcag	502	20	61.537	60	5	3	0.8
XCC3115	605	ttccacgtcgactacgaatg	13	20	59.716	50	6	1	0.8	ctgatgcataaatcctccgc	617	20	60.574	50	6	2	0.8
XCC0772	652	gttcgatcgcctggaacac	35	19	61.642	57.895	6	0	0.842105	gacgatctgatgctgccaag	686	20	61.929	55	5	1	0.85
XCC3858	400	aggtgaagttgctcgaccc	16	19	60.253	57.895	4	2	0.842105	ctgtccacgaaagtatccacc	415	21	59.463	52.381	3	0	0.761905
XCC0552	600	cggtccatgaagtattcgc	787	19	59.09	52.632	4	2	0.842105	gatcgaactgccgaacaac	1386	19	59.234	52.632	4	0	0.842105
XCC2080	164	ttcgcttcgccgactattac	148	20	60.364	50	5	1	0.8	gcagatgaagtcgttctcgc	311	20	61.099	55	3	3	0.8
XCC2696	665	atgaactatcgccacgcc	0	18	59.635	55.556	2	1	0.777778	agcttgatcgggtaccacac	664	20	59.997	55	6	2	0.8
XCC1553	692	ccacctgattgaagtggagc	461	20	60.656	55	7	2	0.8	ccgattgcaggtactcgaac	1152	20	60.657	55	4	2	0.8
XCC2505	688	ggacacggcctatctactgtg	119	21	59.63	57.143	4	2	0.761905	gatggaaatgcaatccacg	806	19	59.875	47.368	6	3	0.842105
XCC2561	170	cagtcgccaattggtattgc	209	20	61.42	50	8	2	0.8	cacccgccagtacatcaatc	378	20	61.329	55	4	0	0.8
XCC3206	272	attacgggtgtaatcgcacg	37	20	60.772	50	6	2	0.8	gaatacccgctgcaacagtc	308	20	60.667	55	4	1	0.8
XCC4194	419	caggtaccaacagccctgac	27	20	60.567	60	6	1	0.8	atccgagtcagcacaaggag	445	20	60.408	55	3	1	0.8
XCC1094	697	gctatcactggttgtcggaag	517	21	59.749	52.381	3	0	0.761905	atatacgcttccaccgaagg	1213	20	59.067	50	4	2	0.8
XCC3753	324	aaatttgtcgtcgatctcgg	24	20	60.074	45	6	2	0.85	ccggcctatcaggactacac	347	20	59.574	60	4	0	0.75
XCC3405	565	cgaagcagtggtagtcatcg	1967	20	59.465	55	3	2	0.8	gatttacgccatctcggttc	2531	20	59.533	50	3	0	0.8
XCC2808	269	tgcttgaacgcgaactcatag	1	21	61.466	47.619	4	2	0.761905	tcagctgtcctcgtcgaatc	269	20	61.521	55	6	3	0.8
XCC4176	765	ctacatctattggtcgggcg	221	20	60.481	55	4	2	0.75	acgatcagcaacttggtgtg	985	20	59.751	50	7	3	0.8
XCC2880	202	actgaccacgctgctgttg	11	19	61.11	57.895	3	3	0.842105	gatgtagacgccaccatagg	212	20	58.048	55	4	2	0.8
XCC4224	659	gccccaggctgtactgaaac	776	20	61.973	60	5	0	0.8	caacgaactggtcaccgac	1434	19	60.146	57.895	5	3	0.842105
XCC1783	410	tgcagactgcgtatggctatc	628	21	61.339	52.381	7	2	0.761905	cagaatcacgtaatacgccg	1037	20	59.206	50	7	3	0.8
XCC2580	719	caggttcgaacattaccgtg	446	20	59.047	50	8	1	0.8	cagtactcatgctgatgccg	1164	20	60.436	55	6	2	0.8
XCC2684	600	gggtcagaaccgaagaaaag	4	20	58.764	50	5	0	0.8	gcttacacgcatacccaacc	603	20	60.395	55	2	0	0.8
XCC0566	780	cttttcgatgttcaacgtgc	374	20	59.322	45	5	3	0.8	tattcagcggattgttgacg	1153	20	59.688	45	4	2	0.8
XCC2431	408	gaactcgcgttgtttcttgtc	60	21	59.912	47.619	6	1	0.809524	tttcgcctcctgatcgtg	467	18	60.925	55.556	4	2	0.833333
XCC2379	600	aggtcacatggccgaactc	464	19	61.1	57.895	4	2	0.842105	agtccgatttccattacgacc	1063	21	60.201	47.619	3	0	0.761905
XCC2349	633	tagtagtccagggcccagttg	415	21	61.417	57.143	6	2	0.761905	ctatggctgcgaacaggac	1047	19	59.41	57.895	3	1	0.842105
XCC1803	678	tgcgcgtagtagctcatctg	628	20	60.324	55	5	2	0.8	gatgttcatctctacccgtgg	1305	21	59.42	52.381	6	2	0.809524
XCC3048	751	tgttgctcaaggagtccgag	793	20	61.533	55	5	3	0.8	aaggtcagtgacgggttgag	1543	20	60.151	55	7	0	0.8
XCC3614	473	gatgcagcagattgagatcg	197	20	59.507	50	5	2	0.85	gttgcgtggctattttgtgg	669	20	61.444	50	2	0	0.8
XCC3172	525	cagttggacagcggaaacac	343	20	61.693	55	3	0	0.8	cgagagcatccacatcctg	867	19	60.371	57.895	3	1	0.842105
XCC0503	702	tttttcatcacgttgatcgc	764	20	59.67	40	6	2	0.85	gatctcgtggtaactggccc	1465	20	61.819	60	4	3	0.8
XCC0361	575	tgaaccagtcgtgcacctg	83	19	61.985	57.895	6	2	0.842105	cgatctgaccttgctctgc	657	19	59.672	57.895	4	2	0.789474
XCC3897	612	agcaatggcaatggtgtgac	3	20	61.947	50	5	3	0.85	cttcttggcgatcttcttgg	614	20	59.948	50	4	0	0.85
XCC1221	150	tcttcttcgcggtcaggtag	80	20	60.529	55	4	1	0.8	gggatctgcttggatctgac	229	20	59.617	55	4	1	0.8
XCC3310	656	cgggccttaaaatggtgttc	58	20	61.564	50	4	0	0.8	tacgagatcgatgctggagg	713	20	61.309	55	6	1	0.85
XCC2838	436	ctcctcggctgattcgatg	201	19	61.874	57.895	4	3	0.842105	cgaagagctcaccaagctg	636	19	59.864	57.895	6	2	0.842105
XCC3980	570	gcattctgatcctcggtgc	4	19	61.762	57.895	4	2	0.842105	acttgatccactgctcctgc	573	20	60.418	55	4	2	0.8
XCC2618	650	tgatccgatttcctactgcc	1	20	60.036	50	5	1	0.8	ttagttgttgttcgacggctg	650	21	61.226	47.619	4	2	0.809524
XCC2771	251	agataccgccgtgttcctg	20	19	61.071	57.895	4	1	0.842105	gaccgtgtgggatgaagtg	270	19	59.945	57.895	3	0	0.789474
XCC3917	691	ctcgacgtacctggtgatcc	89	20	60.533	60	5	2	0.8	cgggttgacgtacgcatag	779	19	60.142	57.895	6	2	0.789474
XCC1675	752	gtggtccggcacatacaac	135	19	59.828	57.895	4	2	0.789474	cccgtttgttttcgattgc	886	19	61.385	47.368	4	2	0.842105
XCC3190	701	ccgatgccgaaggtaaatg	1735	19	61.366	52.632	2	0	0.789474	atggatccgtcgcttgc	2435	17	60.766	58.824	6	2	0.823529
XCC2825	692	ccacgttcttgttccaggtc	527	20	60.545	55	4	1	0.85	ctacatccacccgtttggc	1218	19	61.313	57.895	4	2	0.789474
XCC2253	547	tatggcgtagcggcaag	546	17	59.503	58.824	4	1	0.823529	acgagccgatgaaaatgc	1092	18	59.763	50	2	2	0.833333
XCC1737	792	atttcagcctgctgttcacc	505	20	60.263	50	6	2	0.8	acgtggtctcggtgaggtag	1296	20	60.174	60	4	0	0.8
XCC0262	514	gatgaagaaatagccagccg	12	20	59.807	50	2	2	0.8	catgctgaccgatctgttcc	525	20	61.645	55	6	2	0.8
XCC3432	753	aactccgagcggtaaccatc	478	20	61.401	55	5	3	0.8	gaaaggctcggctatcctg	1230	19	59.925	57.895	5	3	0.789474
XCC3101	736	agaagaacactacccagccg	50	20	59.353	55	2	2	0.85	aatgtagtgatcctgcgcttg	785	21	60.285	47.619	4	2	0.761905
XCC3771	758	tgcaatgtcaccttggattc	94	20	59.502	45	7	3	0.8	cttgtggcaaacaatctccc	851	20	60.495	50	4	1	0.8
XCC1517	521	accgtgctcgtagaagaagc	1743	20	59.644	55	4	2	0.85	cggaacgattccagaaagac	2263	20	59.67	50	6	1	0.8
XCC1409	245	ctcacctgcaaaacccaatg	84	20	61.461	50	4	3	0.85	gctggtcagaattggtacagg	328	21	59.607	52.381	4	0	0.761905
XCC1990	743	aggtgttgcccaactacagc	1801	20	60.179	55	6	2	0.8	gccaaagtaattgtcggtgg	2543	20	60.365	50	4	2	0.8
XCC3509	560	catccaggtaccagttgtcg	398	20	59.007	55	6	2	0.8	ctacgaacgtatcaacgccc	957	20	60.523	55	6	1	0.8
XCC2893	662	aacaacgggaatacgcagg	619	19	60.899	52.632	2	0	0.789474	cagatcacccagatcaaggc	1280	20	60.622	55	4	2	0.8
XCC4052	685	agtagtccgcagacagcacc	1976	20	60.476	60	6	0	0.8	agcacctttctttgccctc	2660	19	59.42	52.632	3	0	0.842105
XCC2094	794	atgcaaaggaccacacgg	757	18	60.534	55.556	4	1	0.833333	gtcgtcattggcgtattttg	1550	20	59.041	45	5	0	0.85
XCC4032	734	atacccgcacatttccgac	107	19	60.739	52.632	4	1	0.789474	cgaacaggatgttgtcgatg	840	20	60.112	50	5	0	0.85
XCC1985	571	aacacgaacaaggtgaacgg	25	20	60.984	50	3	1	0.8	atcagcttggtttccagcag	595	20	60.397	50	4	3	0.85
XCC1587	271	atgcgtttttctatgccagc	265	20	60.238	45	3	2	0.8	cggatatcggatttgaccag	535	20	60.288	50	6	1	0.8
XCC0206	777	cgtccttcggatagaactgg	866	20	59.688	55	5	0	0.8	atagtctcaacgggctgacc	1642	20	59.166	55	4	3	0.75
XCC1285	550	gccgcacaaggtcaactac	191	19	59.308	57.895	3	0	0.842105	aagttcgccaatcagctcc	740	19	60.355	52.632	4	0	0.842105
XCC3982	155	ggcaacttgaaatcgacctg	199	20	60.636	50	5	2	0.85	gagatcgtgttccccaacc	353	19	60.319	57.895	4	0	0.789474
XCC2836	534	tgtagagcatcgcgtagtgg	131	20	60.035	55	4	0	0.8	ttttcagcaagttgttcggc	664	20	61.311	45	5	2	0.85
XCC1830	397	ttcatcatgtacagcgtgcc	117	20	60.697	50	6	1	0.8	cgccgttggtgatgtattc	513	19	59.94	52.632	3	2	0.842105
XCC1288	399	agtgaagtgcgagaacgcc	84	19	61.563	57.895	3	1	0.789474	accgaacacgatctggagc	482	19	61.247	57.895	4	2	0.842105
XCC1493	591	gataacggctgtaacgcgag	566	20	60.792	55	4	2	0.8	acctggacgcgtatctatcg	1156	20	60.118	55	6	2	0.8
XCC1685	739	cgaactggtgaccatcgatac	431	21	60.39	52.381	7	2	0.809524	gtggtaggcaaagctcatcc	1169	20	59.7	55	4	2	0.8
XCC0345	660	cttcgatgtggtacttgggc	872	20	60.517	55	4	2	0.8	cggtcgagtacatggtcaac	1531	20	59.01	55	4	2	0.8
XCC2363	362	agcactgcattgatcgtgg	3	19	60.857	52.632	6	0	0.789474	gtatgggtgatgcaatgctg	364	20	59.955	50	5	1	0.85
XCC1186	654	gcaatcgcagaaagtcgaag	593	20	61.052	50	4	0	0.8	gtctgcagatcgacaaagcc	1246	20	60.956	55	8	1	0.85
XCC1889	769	agatgcgtatctgggcaatc	16	20	60.066	50	8	2	0.8	atccgcatcgcgtcatc	784	17	61.832	58.824	4	0	0.823529
XCC2576	637	aggtaggccttccactgctc	1102	20	60.786	60	8	0	0.8	aaggaaacgtgcagaagctg	1738	20	60.571	50	4	3	0.85
XCC2393	609	ttgatgaagcgcaggtacag	922	20	60.011	50	4	1	0.8	gttcggcgtgggtttctac	1530	19	60.511	57.895	3	0	0.842105
XCC3404	736	tgcaatatgcatgcaccaag	916	20	61.629	45	8	2	0.8	tcacccgccacgtaatagtc	1651	20	60.914	55	4	1	0.8
XCC0673	359	agctgtgccaaccgtacac	41	19	59.767	57.895	4	2	0.789474	gcagttatatgggtggtggc	399	20	60.221	55	4	2	0.8
XCC0725	601	gatcagcttcggtggatttg	338	20	60.603	50	4	0	0.85	ggcactgaccaggtattcg	938	19	59.101	57.895	5	2	0.842105
XCC2947	604	gatcacctgctgggctactg	1083	20	60.823	60	4	1	0.85	tattgcgcagtgtgctgtc	1686	19	59.585	52.632	6	1	0.789474
XCC3086	255	atgcactcacggatgtgg	234	18	58.988	55.556	4	2	0.833333	accctcgtagcgaatgaatg	488	20	60.096	50	4	0	0.8
XCC3418	613	agcgtgttgatgttcacctg	313	20	59.751	50	3	2	0.8	cagtgatgaccgtgctgatg	925	20	61.346	55	4	1	0.85
XCC2411	682	atcactaccccgttcaccg	39	19	60.785	57.895	3	3	0.842105	agtcgtacagttccttggcg	720	20	60.312	55	4	2	0.85
XCC1311	550	agctggggcatattgaacag	388	20	60.096	50	4	2	0.85	atctggtcgtctacgtggc	937	19	58.686	57.895	4	2	0.789474
XCC0786	689	tgatctatctgcacgccatc	1	20	59.788	50	4	0	0.85	atacagcagcgcgaacagtc	689	20	61.545	55	4	1	0.8
XCC1139	381	ggacaacgtgaaccttacgc	122	20	60.559	55	4	2	0.8	gtggggtctttcaatgttgg	502	20	60.21	50	4	2	0.8
XCC2593	463	tctgacatttcgtttcctgg	20	20	58.695	45	4	3	0.8	gctatcagcctggtaatgcg	482	20	60.762	55	7	2	0.8
XCC0640	309	ggcttgcaataggccttg	28	18	59.375	55.556	6	2	0.833333	cgatctatacaagtggaaggacg	336	23	60.028	47.826	4	2	0.782609
XCC2873	774	cgtgcaatgtcgccagtag	386	19	61.447	57.895	4	2	0.842105	cttcgttcgagtcgatggc	1159	19	61.912	57.895	7	3	0.789474
XCC0667	503	aacttttccagataggtgccg	211	21	60.489	47.619	4	2	0.809524	gaccaggtgtacttcgatgc	713	20	58.158	55	5	2	0.8
XCC1524	614	cgctcaagggcatcaatatc	103	20	60.574	50	4	2	0.85	gtcgcccagatacatgaagg	716	20	60.483	55	4	0	0.8
XCC0243	560	agtgctgtcggtgaacttcc	1373	20	60.307	55	5	3	0.8	tgaacgccttgctgttctc	1932	19	60.128	52.632	5	1	0.842105
XCC1031	727	aagccatctatctttccggc	127	20	60.551	50	4	2	0.85	taatcgtggtagccgatgc	853	19	59.661	52.632	6	2	0.789474
XCC3334	469	caagctgaccgtctacagcc	167	20	60.996	60	5	2	0.8	tctcaggaagaaatccacgc	635	20	60.34	50	3	2	0.85
XCC0443	270	ggtgtttctgttctggctgc	59	20	60.844	55	3	3	0.85	atattctcgatgtccagcgg	328	20	60.059	50	4	2	0.8
XCC3445	376	gtctccagatacgacggcac	1009	20	60.688	60	4	0	0.8	tgctcaacaccgacagctac	1384	20	60.056	55	4	0	0.8
XCC1709	751	aaatacagcagcgggtcaac	13	20	60.14	50	3	2	0.8	aattggtacgcaagacagcg	763	20	61.215	50	6	2	0.75
XCC3547	700	gacctggcgatacagtgtgc	153	20	61.703	60	5	3	0.8	cgagcaggagtccacctatc	852	20	59.827	60	5	2	0.85
XCC0145	702	ttatttggcggacacagcc	0	19	61.963	52.632	3	3	0.789474	gacgatctggtgactgcctac	701	21	59.742	57.143	4	1	0.761905
XCC3681	303	gtgttcgatcaaccactcgg	66	20	61.527	55	8	1	0.8	caggaaacccagcaacagag	368	20	60.822	55	2	0	0.85
XCC3796	620	tacggtgtgtagatgcccc	133	19	59.384	57.895	3	0	0.736842	atgactcccattgcacagc	752	19	59.653	52.632	4	2	0.842105
XCC3879	594	ttcgaattcgtccagaaagc	498	20	60.331	45	8	2	0.8	cgtatagtgcaccccatgaac	1091	21	60.264	52.381	6	1	0.761905
XCC2526	555	cgacaaatccgtagtcggtc	191	20	60.517	55	4	2	0.8	agcaagcatcttccttcactg	745	21	59.63	47.619	6	3	0.809524
XCC1404	636	ggtgatcatccatccctcc	1316	19	60.088	57.895	6	0	0.842105	tcgaaattggcagtcagttg	1951	20	59.84	45	5	3	0.8
XCC3822	692	gattctggcctgcaccttc	218	19	60.763	57.895	4	0	0.842105	gatacagcatgatcggcaac	909	20	59.108	50	4	1	0.85
XCC1829	190	gtggacgactacgacacctg	192	20	59.179	60	4	2	0.85	ccgcttgttttgcgtagttg	381	20	61.717	50	3	0	0.8
XCC2557	569	ggagcaggacgtctacaacc	749	20	59.727	60	6	2	0.75	actggtacttatgcgcgacc	1317	20	60.162	55	4	0	0.8
XCC1066	258	attttccgtccgcttcactc	5	20	61.515	50	2	0	0.8	acgacctgatcgctttcaac	262	20	60.263	50	5	1	0.8
XCC3032	175	ggctcagttcgtagaccacac	80	21	59.784	57.143	3	2	0.761905	gtactgagcaattacggcgg	254	20	60.658	55	4	2	0.8
XCC2789	629	gatgatgttctcggtcagcc	264	20	60.633	55	3	1	0.85	tgtccggcaagtacaaggag	892	20	61.224	55	4	0	0.8
XCC1382	643	ttatggtgataggtgccttcg	133	21	59.967	47.619	4	2	0.761905	tgagcgtcaatctgaaaacc	775	20	58.85	45	4	0	0.85
XCC0891	334	aagtggcaagaagtcggttg	95	20	60.291	50	3	0	0.8	catacggtgagtctcttcgc	428	20	58.47	55	5	3	0.85
XCC2012	754	ccttcgccgagtttgtagag	394	20	60.008	55	5	0	0.8	gtgtcgataaggcgatcgag	1147	20	60.765	55	6	3	0.8
XCC1217	585	acaaaaccctggatacaccg	1999	20	59.711	50	4	2	0.8	ccaacacgggagttttcaac	2583	20	60.388	50	4	3	0.85
XCC2731	525	ctactacagccgcttccagg	116	20	60.03	60	5	3	0.8	tcgacatcgatcatcagcac	640	20	60.818	50	6	0	0.85
XCC0793	625	ggtgaggaccttcttttcgc	522	20	61.134	55	5	2	0.8	agtcaagttgcaggtcggtc	1146	20	60.307	55	5	1	0.8
XCC2025	626	cgctcatccagggatacac	1736	19	59.051	57.895	6	2	0.789474	ggaatccacgtccaatcg	2361	18	59.85	55.556	5	2	0.833333
XCC2930	615	caccatgcaatcacgagc	1218	18	59.777	55.556	4	2	0.833333	acctatgcgtatctggtgcc	1832	20	59.985	55	4	2	0.85
XCC2856	523	aagtacgtcaacggccacag	615	20	61.144	55	4	1	0.8	gatcctcagcggattcaatg	1137	20	60.57	50	7	3	0.85
XCC1976	721	ttgaactctgcgttgctgtc	387	20	60.183	50	5	1	0.8	cgtactgatagtcctggccg	1107	20	60.668	60	4	2	0.8
XCC4014	708	cgatgtgctggaagtctgg	86	19	60.409	57.895	3	0	0.842105	accttgggtagatcgtcgc	793	19	60.088	57.895	4	2	0.789474
XCC0956	275	tcaaaggcatccgatacagg	163	20	60.992	50	5	2	0.8	ggagcgatcatgtccaagtc	437	20	60.633	55	4	2	0.8
XCC2225	357	gatcccagcatcatcgtg	183	18	58.44	55.556	4	3	0.833333	aatcagctgggtgtcgatg	539	19	59.647	52.632	6	0	0.842105
XCC0157	329	aggtcaatctctcggcctc	94	19	59.349	57.895	4	0	0.842105	ggaattcacatccgacacg	422	19	59.909	52.632	6	2	0.789474
XCC0930	263	attcgatgtgtcaggtggtg	220	20	59.393	50	4	0	0.8	cacgcggtagaacgtatgg	482	19	60.142	57.895	4	0	0.789474
XCC3672	452	gccagagcagcatcgaatac	79	20	60.915	55	4	2	0.85	ttcgtcgtagtagcggtcg	530	19	60.019	57.895	3	2	0.842105
XCC3294	625	taggcatatacgacccagcc	62	20	59.945	55	4	1	0.8	gaaatccatcgcctgttcac	686	20	60.47	50	3	2	0.85
XCC2136	555	tgttccgtcttgaccactacc	484	21	60.02	52.381	4	0	0.761905	cgaacaaccaatgtgtcacc	1038	20	59.855	50	5	3	0.8
XCC1279	317	gaacgcaaatttctggtgac	15	20	58.201	45	6	3	0.8	aattcgtccacttcccacac	331	20	59.827	50	4	0	0.85
XCC0756	545	ggcatagcgaaaccgactac	358	20	59.736	55	3	0	0.8	gaagtcatagcccggcatc	902	19	60.585	57.895	5	3	0.842105
XCC3060	516	cgcctctcctttcaacacc	6	19	60.785	57.895	3	0	0.842105	atgcgccaattgatcctg	521	18	60.596	50	6	1	0.833333
XCC0358	592	cttccagtgcgtattccacc	590	20	60.517	55	4	2	0.85	cagaccaaggacatctgcac	1181	20	59.261	55	4	2	0.85
XCC2527	368	acatagatgtccaccggcac	91	20	60.812	55	6	1	0.8	ctcgaaaagggctacgtgac	458	20	59.875	55	4	3	0.8
XCC2336	775	atgaaggaggtgctagacgc	495	20	59.459	55	4	2	0.8	gcaaccgtacatcgctcttc	1269	20	60.807	55	4	2	0.8
XCC2314	228	gcagttgcatcgtgattctg	253	20	60.423	50	4	2	0.85	caatctcatccactcgcaac	480	20	59.245	50	2	0	0.85
XCC4086	573	gctcgaaactgcacaacacc	1292	20	61.848	55	4	0	0.85	cgtatctcaacatcgcgctc	1864	20	61.88	55	4	2	0.8
XCC2687	531	aggtcgtcaccggaatagtg	295	20	59.989	55	4	0	0.85	actttccgacggctttttg	825	19	60.234	47.368	5	0	0.842105
XCC1962	758	gaccgtttcacgtaccttgg	426	20	60.41	55	4	2	0.8	cacgtccacttatccgtctg	1183	20	59.161	55	4	1	0.8
XCC0055	768	acaggtgccggtagtagtcg	362	20	60.193	60	4	2	0.8	cctatgccgtcatcaagacc	1129	20	60.483	55	6	3	0.8
XCC3352	457	ggtactcacgattgggcaac	236	20	60.384	55	4	2	0.8	ttgctcgtagaagacaacgc	692	20	59.224	50	4	2	0.8
XCC2699	322	cttttcgttggatctacccg	8	20	59.564	50	4	2	0.85	ttaatgaattcgttcgccc	329	19	58.563	42.105	8	0	0.789474
XCC3537	700	cccacgtcttctgatcatgc	5	20	61.645	55	6	2	0.85	ttgatccacgtacgccttc	704	19	59.664	52.632	6	2	0.789474
XCC2007	747	actacatgttgtcgacctggc	1600	21	60.05	52.381	8	2	0.809524	aatacagcaggcgctcgtag	2346	20	60.564	55	5	3	0.8
XCC1115	548	gtcgatttcgaaacggtagc	828	20	59.713	50	8	3	0.8	aacaggttgcgatgcagag	1375	19	60	52.632	4	2	0.842105
XCC3121	558	tcatattggccagacagcac	361	20	59.679	50	6	0	0.8	actactggccacacctcgac	918	20	60.182	60	6	2	0.75
XCC0821	685	gtcttcgaattccagcgtg	1014	19	59.384	52.632	6	2	0.842105	gaagaaagacttcatccgcc	1698	20	58.864	50	5	1	0.8
XCC2469	691	aggccaattactgggatgc	1852	19	59.909	52.632	5	2	0.789474	cccttgtgctcgtaataggc	2542	20	59.73	55	3	2	0.8
XCC3965	671	ggttcttctacaacgccgac	229	20	59.74	55	4	2	0.85	ggcgtcgaatacatagtggc	899	20	60.499	55	4	2	0.75
XCC3068	685	gccttgcaaaatgaggaatg	423	20	60.585	45	6	1	0.8	catgaatcccaccaacgac	1107	19	59.753	52.632	4	1	0.842105
XCC3528	471	ccgctgtaatagaccttggg	160	20	59.587	55	3	1	0.75	caactcctcgttctatcgcc	630	20	59.836	55	3	1	0.8
XCC3130	713	cagctattttggtcgccatc	61	20	60.606	50	4	2	0.8	atgaatgactgctcacgcc	773	19	59.81	52.632	3	1	0.842105
XCC1250	605	gctgcacgtcaataatgcag	14	20	60.432	50	5	3	0.85	cggccttgaagtcggatac	618	19	60.609	57.895	5	2	0.789474
XCC3812	365	catcacgcgtgttcttctg	56	19	58.962	52.632	8	1	0.789474	gaaaacctcgtttgcctttg	420	20	59.724	45	5	0	0.85
XCC3888	241	catgcccaaaggtcgtacag	30	20	61.481	55	4	2	0.8	cgtcatgaaaaccccgtatc	270	20	60.192	50	6	0	0.8
XCC3485	760	ccagcagatacgagggaatc	1229	20	59.653	55	3	3	0.8	ggcgctaaaatgaccaattc	1988	20	59.552	45	4	2	0.8
XCC0883	472	gtcgttcacgcctattcagg	15	20	60.657	55	4	3	0.8	gcagcctgctcttctcgtag	486	20	60.44	60	7	2	0.8
XCC2380	388	atgatcgaggaggtagtgcg	25	20	60.24	55	4	2	0.85	acgagcagttgttgtccctg	412	20	61.307	55	3	1	0.8
XCC0299	525	cctggatttctctacgccac	162	20	59.694	55	3	0	0.8	gagaaacatcggttcgttgc	686	20	60.646	50	4	3	0.8
XCC1373	640	aacgtcatcggcatggac	60	18	60.507	55.556	4	3	0.833333	catcgagctccagcacatc	699	19	60.537	57.895	6	2	0.842105
XCC2669	207	ccatgaaattgtacgagccg	53	20	61.407	50	4	2	0.8	gttaccagtggcacgtgttg	259	20	60.072	55	6	3	0.85
XCC4210	555	atgaagaccaccctgctctc	0	20	59.258	55	5	3	0.8	ggtctgcacgtaggaaatgc	554	20	60.667	55	4	2	0.75
XCC1865	615	actgcagttgcactaccaacc	1457	21	60.23	52.381	8	1	0.809524	gcttcgttctccacaccttc	2071	20	59.851	55	2	0	0.8
XCC3241	746	gagacgtttcaaggcgtgac	459	20	60.844	55	6	3	0.85	tggtagttggagcgaaacg	1204	19	59.849	52.632	3	2	0.789474
XCC1806	407	tcaactgcaccttgaaatcg	896	20	59.84	45	6	2	0.8	gttcgagctctccgatgtg	1302	19	59.515	57.895	6	1	0.842105
XCC4189	694	ggcgcggagatctactatttc	201	21	60.205	52.381	6	3	0.809524	acttctgtctgttcggccc	894	19	60.253	57.895	4	3	0.789474
XCC1107	209	ccctgctccatcactgtctg	271	20	61.862	60	3	1	0.8	gggcttgttgttgtttcctc	479	20	59.574	50	2	0	0.85
XCC2419	249	cggatcgacatacccttcc	15	19	60.288	57.895	4	2	0.842105	ttctgccagtaccagcaatg	263	20	59.864	50	6	3	0.85
XCC0580	621	cgatggaatagtccgcgtag	1184	20	60.617	55	6	2	0.75	cagtgatgaatacccccgag	1804	20	60.331	55	3	2	0.8
XCC1514	555	ccttgcgctccttcacatag	338	20	60.924	55	4	0	0.8	tcatgtcggtcaacaattcg	892	20	60.517	45	4	2	0.85
XCC1856	586	ttgaggcactccttctgctc	1498	20	60.678	55	4	0	0.85	tcatttcgtacctgggatgg	2083	20	60.713	50	4	1	0.8
XCC4049	595	gcaggtcgcacatatccac	76	19	60.096	57.895	4	2	0.789474	tgaatccggacaggatcttc	670	20	60.011	50	7	3	0.85
XCC0943	797	cacgtagacttctaccgggc	207	20	59.757	60	8	2	0.8	agcagttcgcaagcttcac	1003	19	59.334	52.632	6	2	0.842105
XCC2394	787	atggctatctgcgggtcac	1573	19	61.053	57.895	4	3	0.789474	acccaacatccgaacacag	2359	19	59.378	52.632	3	1	0.842105
XCC2189	754	tcgatatcggggaacaacc	898	19	60.675	52.632	8	0	0.789474	tcaagtccagttttctcggc	1651	20	60.375	50	2	2	0.8
XCC2243	614	caattgcggtcaattcgtc	5	19	60.065	47.368	7	2	0.842105	ggcctggtattacggcttg	618	19	60.475	57.895	5	0	0.789474
XCC3409	591	catctgcgttgaggaagtagc	374	21	60.03	52.381	2	2	0.809524	ctgagcaagcaaatcgactg	964	20	59.74	50	4	2	0.8
XCC2008	179	gcgatcaggtatttgccttg	112	20	60.606	50	4	2	0.8	ctccaccttcaccggatagc	290	20	61.938	60	4	2	0.85
XCC1578	483	gagtggtgcctcgctgtatc	239	20	60.833	60	3	0	0.8	ggtgtgatctgttccggttc	721	20	60.372	55	4	2	0.85
XCC0637	359	aagtcttcgaccttcttgcc	109	20	58.525	50	5	1	0.85	atgtcgatcgatctcaccg	467	19	59.601	52.632	8	3	0.842105
XCC0238	750	gggtcttgaaaaagccttcc	521	20	60.053	50	5	1	0.85	aacagattcagcatgactggg	1270	21	60.126	47.619	6	2	0.809524
XCC0309	211	gtgctcgacacagaactaggc	99	21	60.073	57.143	6	2	0.761905	cttcctgggtggtgatgtg	309	19	59.938	57.895	3	0	0.842105
XCC3592	468	aggtcgcgctgcataac	40	17	58.473	58.824	4	1	0.823529	ctgtttcatcgaacggatgc	507	20	61.588	50	4	2	0.8
XCC0418	354	tgtttcgtcccgcatctatc	1	20	61.003	50	2	0	0.75	gcaggtcgtacatgtaagtgg	354	21	58.173	52.381	8	2	0.809524
XCC2438	653	atgagcctgcgtattcttgtc	0	21	59.354	47.619	3	1	0.761905	aggttgtaggacggttgcag	652	20	60.171	55	4	2	0.75
XCC4067	713	acagtctccattcccacgac	135	20	59.969	55	3	1	0.8	tcgtctgaggccaggtacac	847	20	61.279	60	4	2	0.8
XCC2044	718	tgccattgatacgcctcttc	367	20	61.141	50	3	0	0.8	aagatttctacaccgtgccg	1084	20	60.132	50	5	3	0.8
XCC0362	734	gcatcgctgaagaacacgtc	97	20	61.966	55	4	2	0.85	gaggatgtgcggtcctattc	830	20	59.513	55	4	0	0.75
XCC3264	376	caggatggagaggcgattg	45	19	61.732	57.895	2	2	0.842105	ttccatcgatgacctggag	420	19	59.569	52.632	8	2	0.842105
XCC0405	594	acgtgtccatcctcaccaag	55	20	60.987	55	4	0	0.85	tcttgctcagatacaggccc	648	20	60.362	55	4	3	0.8
XCC0290	602	aacgttcatcctgttcgagg	125	20	60.111	50	6	2	0.8	gatcacgcagacatccgtag	726	20	59.271	55	4	1	0.8
XCC1650	223	ctcttcaagaccatgccagg	18	20	60.791	55	7	3	0.85	gccgatactaggtcggatgg	240	20	61.742	60	6	2	0.75
XCC0007	639	ccagttccagtcgatgctg	428	19	60.409	57.895	4	3	0.842105	gtctcaccgtccttggagag	1066	20	59.835	60	4	2	0.8
XCC1226	645	tcaccgataactcaggaccag	0	21	60.119	52.381	3	3	0.761905	atgcagatgcctgatgtcg	644	19	60.823	52.632	4	2	0.789474
XCC2274	646	agcttgctgtcggtactgc	1192	19	59.206	57.895	4	3	0.842105	agcaggtggtgagctacgtg	1837	20	61.469	60	4	3	0.8
XCC0805	151	acgtatgtgttcgatctgcg	39	20	59.746	50	4	2	0.8	actctttttcctgctcgctg	189	20	59.757	50	2	2	0.8
XCC2376	559	accttcaccgagatggtctg	1116	20	60.112	55	7	1	0.85	acgtctaccagaaagacccg	1674	20	59.208	55	5	2	0.8
XCC2841	518	caatctcgtgatgatcggc	14	19	60.178	52.632	6	2	0.842105	tactcgacatgcgccattg	531	19	61.815	52.632	4	3	0.789474
XCC2261	627	catctggagttccagcttgc	108	20	60.945	55	8	2	0.85	ctgcacgccagagagtttg	734	19	60.751	57.895	4	1	0.842105
XCC3077	722	acctgcacctgaaatgtgg	181	19	59.535	52.632	4	1	0.842105	gttctgagccggatctctg	902	19	58.468	57.895	6	2	0.789474
XCC0760	550	agtaacgatccgttgttccg	525	20	59.993	50	6	2	0.75	aaccgggtaaatgaaaatgc	1074	20	58.809	40	5	2	0.85
XCC0109	176	accttcaacgaacgcgag	444	18	59.984	55.556	4	2	0.833333	aacgtaatcgccttcagcac	619	20	60.278	50	4	0	0.85
XCC0469	694	tcgtattcgtgtacctgccc	286	20	60.914	55	4	0	0.8	atgacgaaatggtcgatctg	979	20	58.516	45	4	2	0.85
XCC0909	196	acgagggttacatcaccgac	124	20	59.851	55	4	2	0.8	gagatgatggcgatacccag	319	20	60.448	55	4	2	0.85
XCC2345	616	gatcggggtctacatcccac	704	20	61.523	60	6	2	0.75	gacctgttcgcaggtgatg	1319	19	60.263	57.895	6	0	0.842105
XCC1676	642	agtgcctggtaacgatcgag	154	20	60.277	55	6	2	0.8	gtcgcagttgctggaaacc	795	19	61.808	57.895	4	2	0.842105
XCC1338	368	gttatcggctagggctggtg	130	20	61.892	60	4	0	0.75	gtactgcgccagtgtgtagc	497	20	59.545	60	6	2	0.8
XCC2327	212	ccaggtattggtagatcgcc	383	20	59.41	55	4	2	0.75	caccttgttccacaatccg	594	19	59.944	52.632	5	2	0.842105
XCC4173	538	atttgctgtacatgcccgag	32	20	61.052	50	6	2	0.8	atttgcggtgctatcgtcc	569	19	61.018	52.632	2	0	0.842105
XCC3361	726	cccgctctcggtgaaatag	363	19	60.74	57.895	3	0	0.789474	tacccggtactggattttgg	1088	20	59.679	50	7	0	0.8
XCC3848	500	gtaatttcgccgtccagc	64	18	59.23	55.556	4	2	0.833333	tattgctggaaccagaacgg	563	20	61.021	50	6	1	0.8
XCC0513	685	cgcaggatctctaccgctac	217	20	60	60	4	2	0.8	cgcgttacgagtgtatcgac	901	20	59.371	55	5	3	0.8
XCC1249	658	tcaggcctcattgttcagac	0	20	58.802	50	6	1	0.8	tgatgagagaaaccagcacg	657	20	59.984	50	3	2	0.8
XCC1347	434	cattacctgggctggatcac	180	20	60.34	55	4	2	0.8	atgatgaagctcatcgcctg	613	20	61.322	50	8	1	0.85
XCC3724	640	catcgacctgttgtacctgc	371	20	59.165	55	4	2	0.8	gatgaatcgctcgggaaag	1010	19	60.697	52.632	4	0	0.842105
XCC3706	207	ttattccgtgtccgcgtc	0	18	60.631	55.556	4	1	0.777778	tcgatgaccgtcagcaac	206	18	59.301	55.556	7	3	0.833333
XCC1091	653	gtaatcctcgatgcgcgac	1284	19	61.719	57.895	4	2	0.842105	ccattctgtatagcggccag	1936	20	60.617	55	4	2	0.75
XCC0212	606	cttgatgccttcgatcagc	300	19	59.492	52.632	4	2	0.842105	atcaagaccgacgtattggg	905	20	59.813	50	5	1	0.8
XCC0273	391	ttacgtccttcggtgatctg	145	20	58.722	50	4	1	0.75	gtgtgctgtcgcaattcag	535	19	58.965	52.632	4	2	0.842105
XCC0842	564	tactgctcgttggggtcttc	1573	20	60.255	55	2	0	0.85	ggtctcttcacaattccgcc	2136	20	61.935	55	4	1	0.8
XCC1161	255	gctcccagcagatagacgac	7	20	59.981	60	3	2	0.85	ggagttcaaccacctgatcc	261	20	59.359	55	5	2	0.85
XCC4191	571	tccactttgaaagacgtccc	376	20	60.088	50	7	2	0.8	atttctcaatcaagcgaggc	946	20	59.415	45	3	2	0.85
XCC0114	681	tcgatcaccagcaacagatg	2473	20	60.84	50	4	3	0.85	attgctgatcgatgtctggc	3153	20	61.192	50	6	2	0.85
XCC1746	654	gtgatcgcatgaagacctacc	331	21	59.57	52.381	4	0	0.761905	tgatgacgtaatcgagcagg	984	20	59.823	50	8	2	0.8
XCC0855	165	catccttatccgtaccaggc	60	20	59.41	55	4	2	0.8	aagggtcttcaacgacaacc	224	20	59.04	50	5	3	0.85
XCC1019	222	aacgcgtcaagaaaatcgtc	16	20	60.257	45	6	2	0.85	agctcttgacgtgagccttg	237	20	60.733	55	5	0	0.85
XCC3388	371	gctcggtatggatgaagtcc	203	20	59.513	55	3	2	0.8	ggctaacgtgtcgattcacc	573	20	60.526	55	4	1	0.75
XCC1711	259	gtccatcgttctaacctccg	2	20	59.55	55	4	2	0.8	gtacaggatggcgacatgg	260	19	59.934	57.895	6	2	0.789474
XCC3754	482	accacgatggtgactgtgtc	82	20	59.42	55	6	3	0.85	ctggacagcttcatcaccac	563	20	59.261	55	4	0	0.85
XCC1561	706	ctggacatggtgaacctgc	537	19	60.105	57.895	4	2	0.842105	agtgctccttatccagaccg	1242	20	59.308	55	2	2	0.85
XCC0176	269	gcattcattccgtaacgtcc	73	20	60.339	50	5	0	0.8	gaaataccgggtaaggaccg	341	20	60.553	55	7	2	0.8
XCC2043	515	aagcctgacagatacgacgc	367	20	60.428	55	5	2	0.8	aataccgatagcgcgatgac	881	20	60.088	50	6	2	0.75
XCC1915	201	ggtcaccgtcttgtggattg	41	20	61.383	55	5	0	0.85	aacaactcgatggtgaactcc	241	21	59.054	47.619	4	2	0.809524
XCC0392	217	atctggaagcacgcaaagtc	202	20	60.406	50	2	1	0.8	aggagatgtggggaaacctc	418	20	60.314	55	3	2	0.8
XCC2581	780	cgatgtgctggtgacctatg	368	20	60.136	55	5	2	0.85	aaccacaagtggctcagtgc	1147	20	61.32	55	6	3	0.8
XCC1200	281	ctgttaggcaggattgtcgg	24	20	60.647	55	3	1	0.8	taatactcatcgggcttggg	304	20	59.916	50	3	0	0.8
XCC1774	613	cgctctacgttggcaagtg	1048	19	60.603	57.895	5	3	0.789474	agcgactcggagaacttgag	1660	20	59.745	55	5	2	0.8
XCC3772	516	tcactttgcccttggactg	185	19	59.815	52.632	2	1	0.842105	agttggaaccgtcatggaag	700	20	59.966	50	4	2	0.85
XCC0991	314	attctgcagatcaagtccgag	54	21	59.444	47.619	8	1	0.809524	tcttccacgtacgaagaccc	367	20	60.111	55	8	0	0.8
XCC3235	571	atcacacgatgatgcacgag	331	20	60.721	50	4	2	0.8	cggaacgaggagttcttgtc	901	20	59.844	55	5	3	0.8
XCC0192	328	cgtgtatgtggctgatctcg	14	20	60.287	55	4	2	0.8	atcacggaaatacacgctctg	341	21	60.147	47.619	2	1	0.761905
XCC3368	651	cgcagctgtatgtggatgg	136	19	61.273	57.895	6	0	0.789474	cggtcacgttgtagacgttg	786	20	60.213	55	4	2	0.85
XCC3205	749	gagcgtcaattgatcgtgg	477	19	60.217	52.632	8	3	0.842105	cctggtggtacagcgacttc	1225	20	60.711	60	4	2	0.8
XCC2639	580	taaaacagcggcgtcagttc	118	20	61.33	50	5	3	0.8	tttatggcgctatcaagctg	697	20	59.077	45	8	2	0.8
XCC2562	684	tggtgttcaactatgtgcgg	733	20	60.574	50	5	1	0.8	cggggaattgctccagtaac	1416	20	61.746	55	4	3	0.8
XCC1949	729	gtggaaccgctgacattgag	409	20	61.669	55	3	2	0.8	gactggtttcaaggagtcgc	1137	20	59.851	55	6	2	0.85
XCC1924	617	aggcctgctccggatttac	4	19	61.494	57.895	6	0	0.789474	atgaacgacgtggtcaccc	620	19	61.856	57.895	6	3	0.842105
XCC3662	398	ttcggactcgtgacagaaac	28	20	58.854	50	6	1	0.8	gatgccaccttgctggatac	425	20	60.492	55	4	2	0.85
XCC1001	346	tacgttcgacgacggacac	1553	19	60.739	57.895	6	2	0.789474	ctgcacattcgggtcattc	1898	19	60.064	52.632	4	0	0.789474
XCC3439	600	gtgcgaaatcggtcttgtg	338	19	60.256	52.632	4	0	0.789474	aactgggtatggtgggactg	937	20	59.697	55	2	1	0.8
XCC2702	298	cccagcaatacctcaccttc	49	20	59.55	55	2	0	0.8	atctccaccacttcgctgac	346	20	60.269	55	2	1	0.85
XCC0456	596	aaagcgattgtcagtgcatc	212	20	58.879	45	4	3	0.8	tgacatacgccaggtagtcg	807	20	59.74	55	4	2	0.8
XCC3519	718	cgaagaattgtcgctgctg	107	19	60.693	52.632	4	2	0.842105	atcgctgagttcgacgatg	824	19	59.959	52.632	6	2	0.842105
XCC3643	237	cataggcgctattgacgaaac	1478	21	59.756	47.619	6	0	0.809524	attttgaaatgcaggccaag	1714	20	60.074	40	6	2	0.85
XCC2715	300	ccgattacctggtctgtaaagc	130	22	60.021	50	5	2	0.772727	ggtccatgttctgcaccag	429	19	60.105	57.895	4	3	0.842105
XCC1418	545	caggtatccgtgggtttgg	91	19	61.16	57.895	4	0	0.842105	atgaccacgacgctgtacc	635	19	59.567	57.895	4	2	0.842105
XCC0269	633	gtacgtttcgcctcaaggac	25	20	59.74	55	4	2	0.8	gaattaccgaatagccctgc	657	20	58.673	50	4	2	0.8
XCC2292	655	acacagatgagtggcctgc	90	19	59.844	57.895	4	2	0.789474	tgttctggccgtgattgag	744	19	60.823	52.632	4	0	0.789474
XCC3315	660	accgagaatacttcgctggc	451	20	61.664	55	4	3	0.8	gcgtattttgtttgttgggg	1110	20	60.223	45	2	0	0.85
XCC3111	339	gttggagcactcctcaaagg	24	20	59.844	55	7	3	0.8	catggtcaaaaccgggc	362	17	60.897	58.824	4	2	0.823529
XCC2892	709	gggcggaaataatggaactg	1809	20	61.542	50	3	1	0.85	aggaaaaagtggcccagg	2517	18	60.042	55.556	5	3	0.833333
XCC1399	768	tccttgaaattggcttccac	418	20	60.051	45	4	1	0.85	gacgactcctacctcttcgc	1185	20	59.043	60	3	2	0.8
XCC3226	674	gcgcacaccaagttgtttc	255	19	60.303	52.632	5	1	0.842105	gactcccgcactgaagagac	928	20	59.993	60	3	1	0.8
XCC3922	682	tgagatacatcgcctctggc	272	20	61.322	55	4	3	0.8	gtggtgggcatgacagaac	953	19	59.953	57.895	4	2	0.842105
XCC1552	557	aagcgttggccttgtttg	766	18	59.84	50	4	0	0.833333	gagtgctacccaatcgatcc	1322	20	59.513	55	6	2	0.8
XCC2159	774	gctggtagaactgggtgacg	272	20	60.711	60	3	2	0.85	acctgatgcaggagaccttg	1045	20	60.261	55	6	1	0.85
XCC2093	200	attcatcgaggctttcttcg	2	20	59.41	45	4	2	0.85	acagggcgtcagtgtcaag	201	19	59.881	57.895	3	0	0.789474
XCC0867	455	ggctgaggaagaaatcctcg	230	20	61.23	55	5	3	0.85	agcgaaacgtatccaccttc	684	20	59.198	50	6	0	0.8
XCC2861	722	ggttagcggatacaggtcctc	1146	21	59.976	57.143	5	3	0.714286	cactgatcgtgatcctggtg	1867	20	60.113	55	6	3	0.85
XCC3457	609	gcgtacctcgacattaccg	672	19	59.163	57.895	4	2	0.789474	agcagtgcaccgaagaaaac	1280	20	60.44	50	6	0	0.8
XCC0818	217	ggcggggaaaactgaatc	142	18	60.404	55.556	3	3	0.833333	atatttccccatccctacgc	358	20	60.006	50	4	2	0.8
XCC0669	552	cgggcttcgatacgttcac	58	19	61.591	57.895	4	2	0.842105	ggggccgttcgagaaatac	609	19	61.722	57.895	4	1	0.789474
XCC0653	176	atagcggatccacaatgcg	132	19	61.961	52.632	8	3	0.842105	agaacatcgcccctttcag	307	19	60.203	52.632	3	1	0.842105
XCC1782	467	atgtcggagggataatgcac	139	20	59.78	50	4	2	0.8	gaagtgcatgagctggaaaac	605	21	59.874	47.619	4	0	0.809524
XCC3811	300	aacgtgccctaccagattcc	18	20	61.268	55	4	1	0.8	aaactctgcagcgctttcc	317	19	60.672	52.632	8	2	0.842105
XCC2817	650	ggagttggggaagacatgc	129	19	60.468	57.895	4	2	0.842105	acgcggtcattcactacgac	778	20	61.128	55	4	1	0.8
XCC0868	796	tccagcagaccttttcgg	400	18	59.91	55.556	2	1	0.833333	aggtcgaggtcgttgttgag	1195	20	60.298	55	4	0	0.85
XCC2577	433	ccaatctcggcatgttcatc	43	20	61.423	50	4	2	0.8	ggtggaaacagcagcatcac	475	20	61.684	55	3	2	0.85
XCC2750	461	cctgaatgtccgcaaatacc	32	20	60.331	50	4	2	0.8	ctatcacgaccacgaatacgg	492	21	60.393	52.381	4	2	0.809524
XCC1518	325	cgtactgaatatgtgggggc	146	20	60.214	55	4	2	0.75	agcgcatcttccgaatacag	470	20	60.374	50	5	2	0.8
XCC1853	609	gggatgtaatgcatcatcgg	874	20	61.093	50	7	2	0.8	cgacgagaacagcctcatc	1482	19	59.515	57.895	4	3	0.842105
XCC0699	603	gtcaatctctccgatctggc	201	20	59.768	55	4	2	0.85	gcacagttcgtaatcgtcgc	803	20	61.781	55	3	2	0.8
XCC2486	526	gcagacaggacctcagtcac	2	20	58.37	60	5	3	0.8	gctctgcatcactgggtagc	527	20	60.977	60	4	2	0.8
XCC1527	696	ttcatctacccgctggtgtc	174	20	61.067	55	6	1	0.8	caccaggttgaagtccttgg	869	20	60.536	55	5	2	0.85
XCC2410	716	ttctacgccgagttgtccag	858	20	61.362	55	3	1	0.8	gcgtcatagctgtgcaagg	1573	19	60.578	57.895	6	2	0.789474
XCC1286	154	gatttggcttcatctcaccg	40	20	60.603	50	3	2	0.8	gtgatgttcgaagcctggg	193	19	61.628	57.895	6	2	0.789474
XCC3422	400	gaatacacatcgaagccgc	64	19	59.245	52.632	4	3	0.789474	tgtcgcgtatgtcgtttcg	463	19	61.838	52.632	4	2	0.789474
XCC3538	582	tttctgatgccgatctttgtc	303	21	60.207	42.857	4	1	0.809524	tcacacaatcttggtgcgtc	884	20	60.733	50	6	1	0.85
XCC1054	667	gttgaacgacaccaatgcac	1790	20	60.016	50	5	2	0.8	taccaacgtgtctacctgcg	2456	20	59.781	55	4	2	0.8
XCC1151	619	atcacgaagctgcgatacg	421	19	59.987	52.632	6	2	0.842105	acgaagcagaaatcctggtc	1039	20	59.288	50	5	3	0.8
XCC0422	729	gctgtcgcaggtaggtaagg	2354	20	59.898	60	4	0	0.75	atgtccggtgcgttattcc	3082	19	60.739	52.632	4	0	0.789474
XCC0708	680	ggcatccatgaattccagc	624	19	61.393	52.632	8	2	0.842105	gctatggcgaggacgattc	1303	19	60.728	57.895	4	3	0.842105
XCC1686	793	agaacgtttcgatgtcgtcc	215	20	60.119	50	6	2	0.8	cattcaatgacgcccatttc	1007	20	61.239	45	7	0	0.8
XCC0690	666	ggtgcgtatctgttcgtgg	579	19	60.128	57.895	2	0	0.789474	caccggatatttcttgcactg	1244	21	60.508	47.619	4	3	0.809524
XCC1251	766	ggcggtgctgaagagtttc	1025	19	60.94	57.895	3	3	0.842105	ggcgatattggacagctcac	1790	20	60.634	55	4	2	0.8
XCC1260	567	aggagcagaccctcaatgc	796	19	60.365	57.895	3	2	0.789474	agccggtaaaggagaacagc	1362	20	60.763	55	4	2	0.85
XCC3544	478	actggagcagggacgtattg	413	20	60.134	55	4	0	0.8	caagccaaagatcagcgag	890	19	59.682	52.632	4	0	0.842105
XCC1722	578	gtcacccttcttgatcgcac	324	20	60.667	55	4	0	0.85	tgatgctggacatcgcac	901	18	60.39	55.556	4	0	0.833333
XCC2503	305	aatgcctgaccgatctgc	61	18	59.75	55.556	4	2	0.833333	acaccggatgtgttgttcac	365	20	59.288	50	6	2	0.8
XCC0442	245	ccttcatcgaaacgaccatc	13	20	60.461	50	4	1	0.85	gtacttgctgagcaccaccg	257	20	61.851	60	7	2	0.8
XCC3682	201	acgaggcaatctcgtaatgc	161	20	60.243	50	5	2	0.8	aagaaacccagggtcaggtc	361	20	60.349	55	7	1	0.85
XCC0146	663	ctatgcaaaatcgcggatg	0	19	60.186	47.368	4	2	0.842105	ttgccatacgtgttcgactc	662	20	59.722	50	4	3	0.75
XCC0544	580	ctgtacaccgtggccatttc	850	20	61.355	55	6	0	0.8	ccgatatcgaatgcaagatg	1429	20	59.09	45	8	2	0.85
XCC3253	250	tcaaagtgacagggcgtg	0	18	59.348	55.556	3	3	0.833333	cttctacgcggtgatcgtg	249	19	60.42	57.895	4	3	0.842105
XCC1154	791	acaagttgccctgaaaatcg	290	20	60.11	45	5	2	0.8	gctgtttagagacgtcgaggg	1080	21	61.316	57.143	6	2	0.761905
XCC3821	152	ctacgacgaaaccgcaagc	197	19	61.885	57.895	3	2	0.842105	ttgcacaatgcagcaacac	348	19	60.472	47.368	5	0	0.789474
XCC3795	317	agtagtgcacttcacggcag	23	20	59.112	55	8	2	0.8	cgatcctgaaaacggctatg	339	20	60.597	50	4	0	0.85
XCC3403	610	actgattgtctgtgccgatg	773	20	59.707	50	3	0	0.85	cacacccgattgcttgtagc	1382	20	61.631	55	4	3	0.8
XCC2946	451	cacatcgatatcgggattaagg	78	22	60.528	45.455	8	0	0.772727	tccaggcgtatttttcatgg	528	20	60.827	45	4	2	0.8
XCC0757	689	gtgtattaccccaccaacgc	1176	20	60.118	55	5	2	0.75	ctatgccaggacgtcaccac	1864	20	61.546	60	6	1	0.75
XCC3087	666	atccacgtattgaccacgc	54	19	59.389	52.632	4	2	0.842105	aatggtgcacagctcgc	719	17	59.487	58.824	6	2	0.823529
XCC0787	515	cgcgtacctgaaagacaacc	206	20	60.689	55	4	0	0.8	cgaacaggtcggtgacatc	720	19	60.105	57.895	5	3	0.842105
XCC0381	342	ctactacgaggcattcaaccg	44	21	59.777	52.381	3	2	0.809524	ttgtagtaattggtcacccgc	385	21	59.875	47.619	5	2	0.809524
XCC0205	412	gaagacttctctgctggccc	2	20	61.449	60	7	3	0.8	ttcgaagtgctcaccgaag	413	19	60.12	52.632	6	2	0.842105
XCC1988	453	ggctggcgaaaaggactatc	767	20	61.091	55	2	2	0.8	taaagcgcgtaaggaatcac	1219	20	58.07	45	4	1	0.8
XCC1953	424	acaacgaggtgtgcagcag	125	19	61.11	57.895	5	3	0.842105	gaagccacttatttgacggc	548	20	59.713	50	3	2	0.75
XCC4225	610	gttgctcgtccacattccac	503	20	61.541	55	2	0	0.8	aacgtcaacgtgatggacc	1112	19	59.383	52.632	6	3	0.842105
XCC3096	604	aaagctgcccttcttatggc	741	20	60.711	50	4	2	0.8	cgaattgcttgttctcaccc	1344	20	60.636	50	4	0	0.8
XCC2226	326	gctttcatgcgctcacc	85	17	58.995	58.824	4	1	0.823529	ttaccactcctgctcgtcg	410	19	59.992	57.895	3	3	0.789474
XCC0666	562	gcactactgctccctcttcc	5	20	59.043	60	6	0	0.8	aaggtggatctgaacatggc	566	20	59.934	50	4	2	0.8
XCC2872	739	tattacggctatatcggtgcg	510	21	59.982	47.619	6	2	0.761905	agacgacactggaaccgaac	1248	20	60.159	55	3	0	0.8
XCC1189	151	agcacacagcaaaatgcag	58	19	58.586	47.368	4	3	0.842105	cgttcgtgttcgccttctac	208	20	60.827	55	2	0	0.85
XCC1323	703	ggcgagaaatactggcagac	1836	20	59.843	55	5	1	0.8	agatcagccgagtgacatcc	2538	20	60.231	55	4	1	0.75
XCC2563	350	ctaagttgccgcgtactcc	0	19	58.541	57.895	4	2	0.789474	aaaacgccgagtacacctatc	349	21	58.277	47.619	4	0	0.761905
XCC0242	474	gattacctgcttgggaccag	26	20	59.55	55	4	2	0.8	ccacggaaacctatctgctg	499	20	60.647	55	2	2	0.8
XCC0577	764	ttacgctgttcgcacaagac	1006	20	60.058	50	6	2	0.8	catgtggtagagcagatggc	1769	20	59.271	55	6	2	0.8
XCC3673	617	tagcagttcggtatagcggc	51	20	60.384	55	6	3	0.8	tagaactagggcatctggcac	667	21	59.35	52.381	4	1	0.761905
XCC0359	574	agttgtccttggccggtag	140	19	60.119	57.895	4	0	0.842105	tatcaaaacgcctactgggg	713	20	59.953	50	3	1	0.8
XCC3151	635	ccttcaccatcgaagaggg	46	19	60.596	57.895	4	3	0.842105	ggtctcgaagtgggtttgtg	680	20	60.545	55	4	0	0.8
XCC0150	551	tagataccggcagccatttc	241	20	60.06	50	5	3	0.85	cagtacatcgtggacatgcag	791	21	60.191	52.381	4	2	0.809524
XCC3244	744	gatcaacccggtgtatctgc	806	20	60.348	55	7	2	0.8	cgccataacttgagtggattg	1549	21	60.508	47.619	4	2	0.809524
XCC4085	743	tcgtggtagtagctgccctc	1093	20	60.419	60	4	0	0.8	cctagacgccccattaacag	1835	20	59.587	55	4	2	0.8
XCC1401	569	agtacgccattcaatgtgctc	102	21	60.154	47.619	7	3	0.809524	gattgcacctgagtgcagag	670	20	59.577	55	7	3	0.8
XCC1961	370	cttcgagataacgtcggacc	5	20	59.694	55	5	3	0.8	cagggaacgatcgagtttg	374	19	59.226	52.632	6	0	0.842105
XCC2686	658	cgtcggtcttcaagtaatgc	461	20	58.379	50	5	2	0.8	tattacgcctacgagacccg	1118	20	60.11	55	4	3	0.75
XCC0942	590	ccagatatgtcttcaccgcc	44	20	60.483	55	6	1	0.85	ggtgagcaagcaccagttc	633	19	59.409	57.895	4	2	0.842105
XCC4101	679	caccaggtgacgatccagac	402	20	61.583	60	7	2	0.75	gaaggtcaggaaatcggtcc	1080	20	60.832	55	3	3	0.85
XCC3351	748	tcatatggctggcgttgc	512	18	61.79	55.556	6	2	0.833333	aatcgctcctacgaccacc	1259	19	60.088	57.895	4	0	0.842105
XCC2558	684	caggaaggtggaatacagcc	786	20	59.55	55	3	3	0.8	ggtattccggtggttctgg	1469	19	60.18	57.895	4	0	0.842105
XCC2006	603	gatcgcctcgttgtttgg	287	18	60.201	55.556	4	0	0.833333	gtggcgaccagcaagtacac	889	20	61.727	60	4	2	0.8
XCC0085	617	cgcatgaacaaggtgttgag	109	20	60.301	50	5	3	0.85	cagatcgccaatacactcgg	725	20	61.593	55	4	1	0.85
XCC3707	262	ggtggaaacacgagcactg	21	19	60.302	57.895	3	3	0.842105	acggtgaaatctgatacccc	282	20	58.717	50	5	3	0.8
XCC3759	766	ttatgtctgatcgaccgtgc	552	20	59.679	50	6	2	0.8	ctccgatgctcaaggtgatg	1317	20	61.773	55	3	1	0.8
XCC2824	458	gcgctaacgtggtcttgtg	52	19	60.465	57.895	4	0	0.842105	aaagatccggttgtacggc	509	19	59.947	52.632	4	2	0.842105
XCC2013	316	aaatacagcgcttcggtctg	184	20	60.407	50	6	1	0.8	gggtgttctgtacccaggag	499	20	59.425	60	4	1	0.8
XCC2213	621	ctgagttgaaggacatcgcc	583	20	60.801	55	3	2	0.8	actcatgtgtctggctccg	1203	19	59.837	57.895	6	2	0.842105
XCC1320	301	tggaagtcatcgctgagg	55	18	58.359	55.556	6	2	0.833333	cctgtattccgcaatggtg	355	19	59.933	52.632	6	2	0.842105
XCC0914	235	gcatctcaatgacctcaagc	8	20	58.389	50	5	2	0.8	caacacttcagcgctgtcac	242	20	60.662	55	8	3	0.8
XCC0955	658	tggtgaagttaccggtttcc	467	20	59.83	50	6	2	0.85	acggcagaaccctcgttac	1124	19	60.126	57.895	3	3	0.789474
XCC1276	507	agctctgccaggaacaattc	205	20	59.434	50	5	3	0.8	aacacgtcaggaaccccag	711	19	60.971	57.895	4	1	0.789474
XCC2698	611	ctatgcgtatctggtggtgc	2756	20	59.178	55	4	2	0.85	tggtgtagatcttcggctgc	3366	20	61.348	55	6	3	0.85
XCC3160	697	atcggtctcgtcgaaatacg	765	20	60.096	50	5	3	0.8	ggtcaaaaatactcccacgg	1461	20	59.288	50	2	2	0.8
XCC3964	563	ctatggcgacaacgtgatg	59	19	58.662	52.632	4	2	0.842105	tatacagcggttccagatcg	621	20	58.747	50	4	2	0.8
XCC1007	601	agtcgagggtgacttccacac	188	21	61.547	57.143	4	2	0.809524	aactacaacaacaacccggc	788	20	59.898	50	4	2	0.85
XCC4155	265	ccagctcgaaatagtgcaatg	149	21	60.777	47.619	4	3	0.809524	gaagaacagctgagcgactg	413	20	58.909	55	6	2	0.8
XCC0884	411	tgctttaatcaagttgcaggtc	17	22	59.406	40.909	5	1	0.818182	tagccctccaccgtcaaac	427	19	61.05	57.895	3	1	0.842105
XCC2135	456	ttgaggaaaatctcgttgcc	151	20	60.192	45	3	1	0.85	gaacctggatgcaaagctg	606	19	59.384	52.632	4	2	0.842105
XCC2315	712	ctgtccgaaggcgatttg	687	18	60.344	55.556	3	1	0.833333	tctggctcaactgcactacc	1398	20	59.037	55	4	0	0.8
XCC2133	425	cttcgcactcttgcgtaatg	188	20	59.632	50	4	2	0.8	ggtaacagccctttttgacg	612	20	59.609	50	4	2	0.8
XCC2840	352	gccgtaccagaactcgaatg	81	20	60.657	55	4	2	0.8	cgtcttctacacgcatctgg	432	20	59.465	55	3	2	0.8
XCC2260	718	atcactggctacggcatcc	639	19	61.053	57.895	3	3	0.789474	gcatctcactgcccaattc	1356	19	59.186	52.632	4	2	0.842105
XCC2668	350	attaccgcgctgttatccac	112	20	59.988	50	8	0	0.8	gtggtgcttgatccgctac	461	19	59.261	57.895	4	2	0.789474
XCC3486	703	acagccactgattgagcttg	194	20	59.037	50	5	3	0.85	acatggatgcgcttgtacg	896	19	60.703	52.632	4	2	0.789474
XCC1862	200	caagcccttgaagtagtcgc	30	20	60.015	55	6	2	0.85	aagacatgagcatccgcttc	229	20	60.37	50	4	1	0.8
XCC3829	568	atgttcgtgatgatgatcgg	78	20	59.327	45	6	2	0.85	gttctgtgtaggcgtggatg	645	20	59.165	55	2	0	0.8
XCC1979	593	ggttaccgatgaagttcggg	1778	20	61.615	55	5	0	0.8	gtccaatccgttgctagtcc	2370	20	59.556	55	4	0	0.8
XCC0218	729	atggctggccgtaatcag	809	18	59.629	55.556	4	1	0.833333	atgtgaccctgagctatgcc	1537	20	60.104	55	4	1	0.8
XCC3529	668	ggtgtagtcccagccactttc	714	21	60.927	57.143	3	0	0.761905	agttcgtggatgccaacttc	1381	20	60.119	50	4	1	0.85
XCC1376	467	agatcacaatcgcaccgac	91	19	59.653	52.632	4	1	0.842105	ggcatcgatataagccaggtc	557	21	60.807	52.381	6	1	0.809524
XCC2733	601	ataaccgcccagtctgtgac	1707	20	59.997	55	5	3	0.8	cgatacgtccttggcttacg	2307	20	60.648	55	4	2	0.8
XCC4048	577	tttcgccctggacttgatag	1598	20	60.206	50	3	1	0.85	gacgatgtctacgattcggc	2174	20	60.634	55	5	2	0.75
XCC1577	751	cgatggccaaccacatac	913	18	58.262	55.556	6	0	0.833333	aaatccaggccttggtcc	1663	18	59.862	55.556	6	3	0.833333
XCC2242	545	ggtgaacaacgacagatccc	507	20	60.372	55	4	0	0.8	agtacgaggattgccattcg	1051	20	60.096	50	5	3	0.8
XCC2854	716	aagcccgataaacagtgtgg	201	20	59.993	50	5	1	0.8	gcctggaaggctttgattac	916	20	58.789	50	5	0	0.8
XCC0744	582	attgtccttgtcggtatcgg	24	20	59.813	50	4	2	0.8	ctgccgattactcggtgtg	605	19	60.271	57.895	8	3	0.789474
XCC2395	731	agtcctatgatgtgggcctg	2134	20	59.95	55	4	1	0.8	gcccaacaaatcgtaagtagc	2864	21	58.779	47.619	3	2	0.809524
XCC2528	213	tttccagatcgaacacgatg	137	20	59.648	45	4	2	0.85	ccgaatatttgccgagtctg	349	20	60.597	50	6	3	0.8
XCC3830	485	ctgggtgtgtttgtgctgac	63	20	60.203	55	2	1	0.85	gaggtcagcgtgtcattgc	547	19	60.429	57.895	3	2	0.789474
XCC1063	316	caaacctggacctatgcctc	57	20	59.55	55	3	0	0.8	acaagctaggccctttggac	372	20	60.63	55	5	1	0.8
XCC4039	242	aacagggtctcgatcaggtg	22	20	60.112	55	4	2	0.85	catgaccaggcacatctgg	263	19	61.144	57.895	4	2	0.842105
XCC2055	764	cctctacgacacactgctgc	7760	20	59.648	60	3	3	0.75	cgatgacataggtgctcgtg	8523	20	60.287	55	6	2	0.8
XCC2468	743	tggatctgtatgcccgtttc	1225	20	60.864	50	4	0	0.8	gaacgggttgtgcacgtag	1967	19	60.167	57.895	6	2	0.842105
XCC1385	271	gtcatctcttcaactgcctgg	7	21	59.859	52.381	3	3	0.809524	ggtacctcgtgttgtgcagg	277	20	61.572	60	6	0	0.85
XCC0822	506	aagaccctgtcctcctggtc	30	20	60.504	60	4	2	0.8	acaccgtagctggcaaagc	535	19	61.391	57.895	4	2	0.842105
XCC2855	637	gcgtattacggcgacagtg	444	19	60.295	57.895	7	3	0.842105	caacgatccgcaacacatc	1080	19	61.115	52.632	4	1	0.789474
XCC3787	714	agcctgaatttccaggaagg	261	20	60.569	50	7	3	0.8	gtacacgtaatcgccatccg	974	20	61.304	55	4	2	0.8
XCC3860	636	atccccgatcacgaagtg	42	18	59.425	55.556	4	3	0.833333	atgcacatcaacgactggc	677	19	60.715	52.632	4	2	0.842105
XCC0794	671	tagatagcggaattcggtgc	1605	20	60.196	50	6	2	0.8	cagaaatacgccagcagttg	2275	20	59.488	50	3	3	0.8
XCC2364	735	attcacccacggtcatgc	197	18	60.349	55.556	4	2	0.833333	tcagtccctttcatctgtcg	931	20	58.8	50	3	2	0.8
XCC2931	508	tcaataccgcttcacgcc	0	18	60.779	55.556	3	1	0.833333	tttgcttgcccttgttgg	507	18	60.779	50	2	0	0.833333
XCC0730	747	agggcatcgaggaactgag	451	19	60.356	57.895	4	3	0.842105	tatccaggtagtcgttcggc	1197	20	60.096	55	3	2	0.75
XCC1223	793	gcgtctcgacgtaatgcag	50	19	60.578	57.895	6	2	0.789474	atcgaagattggcctgattg	842	20	60.036	45	4	0	0.85
XCC2328	798	cggcagatgcaggtaattg	546	19	60.227	52.632	4	2	0.842105	ctgtacatcaagacccacgg	1343	20	59.007	55	6	2	0.8
XCC1809	548	ccaccgagcttgaacacac	736	19	60.302	57.895	4	0	0.842105	gattggacccaactcactgc	1283	20	60.52	55	6	2	0.8
XCC0019	230	gtcaccttcctcaatcacgg	21	20	60.51	55	3	1	0.85	gactgccccttcttttccac	250	20	60.999	55	2	0	0.85
XCC1748	706	gaggtctcgatcgcattgg	259	19	61.747	57.895	6	1	0.842105	attccggtactccctggttc	964	20	60.19	55	4	0	0.8
XCC0761	753	tccacgatgatcttgcgac	457	19	60.801	52.632	7	3	0.842105	gtccagctacctgttcacctc	1209	21	58.808	57.143	6	0	0.761905
XCC0468	573	ctgcacttcgaaataatcgg	39	20	58.387	45	6	1	0.8	ttccatttctacgagccagc	611	20	60.352	50	2	2	0.8
XCC1337	151	ctgcaccaagtgcatccag	269	19	61.48	57.895	7	2	0.842105	ttaaccgactacacgcagctc	419	21	60.455	52.381	4	2	0.809524
XCC0806	721	aggatacgttcgaagggctg	268	20	61.521	55	6	2	0.8	tccatcagcacgtcgtattc	988	20	59.679	50	5	2	0.85
XCC1739	257	cgctgggaatacttctttgc	69	20	59.845	50	4	2	0.8	acgtccatcccatcataagc	325	20	59.78	50	4	2	0.8
XCC0320	646	ctgtagtagaacaccgcgcc	697	20	60.847	60	4	2	0.8	agaccaagcagatctttgcc	1342	20	59.434	50	6	2	0.8
XCC1677	415	atgatgcggtcgatatcctg	565	20	60.854	50	6	1	0.85	cgtggatcgatgcctttc	979	18	60.161	55.556	6	0	0.833333
XCC0508	153	gtcagcccatactctttgagc	4	21	58.95	52.381	3	3	0.809524	cgacgacgtgtatgaaatcg	156	20	60.134	50	5	2	0.85
XCC1346	571	atctttgcgctggaagacac	159	20	60.406	50	4	0	0.8	tcgcaaagcccatcttgtag	729	20	61.292	50	3	1	0.85
XCC3360	440	gaacggcacgatcttggtc	156	19	61.642	57.895	6	2	0.789474	cgccgtactacgtgttcaag	595	20	59.41	55	7	2	0.8
XCC3999	282	atgttgacggccactatcg	0	19	59.537	52.632	4	2	0.789474	gcacatgtagtcggtgatcg	281	20	60.144	55	6	3	0.8
XCC0417	736	atgacgtgctgatcgttgg	580	19	60.704	52.632	4	0	0.842105	gtgatttcccaatagcgcc	1315	19	60.429	52.632	4	2	0.789474
XCC2437	727	ttcgtctggttgctggatg	213	19	60.823	52.632	2	0	0.842105	ctacaaacgacagcgctcc	939	19	59.606	57.895	6	2	0.789474
XCC4066	487	cggaaacctgctacctgttc	175	20	59.734	55	3	0	0.85	aacagatgcgccacatagg	661	19	59.688	52.632	5	3	0.789474
XCC0976	713	ggtcaggatcttgatcagcg	300	20	60.769	55	8	2	0.85	tggcggtgtacaaccactac	1012	20	59.49	55	6	2	0.75
XCC1016	538	gatctactccagaatcgcgg	11	20	59.797	55	4	2	0.8	cagatgggtgctgaggatg	548	19	60.213	57.895	3	0	0.842105
XCC1551	757	acccaaattgtgggactacg	584	20	59.711	50	8	2	0.8	gtagaactgctccagcgtgac	1340	21	60.073	57.143	4	3	0.809524
XCC2611	651	cccagttcgaacgtcacatc	7	20	61.527	55	8	1	0.75	tccgagctacaccattccc	657	19	61.021	57.895	4	0	0.789474
XCC0006	716	ccaccactacttcgccaac	52	19	59.15	57.895	4	2	0.842105	ctgatataccggttgcaggg	767	20	60.344	55	6	0	0.8
XCC2273	555	ccggggtgatccagaaatac	325	20	61.46	55	4	1	0.8	gctgatgcaggtagtacggc	879	20	60.827	60	5	3	0.8
XCC1651	516	ttacgaatacacgctcaccg	131	20	59.752	50	3	3	0.8	gcaccgtagaggtcttccag	646	20	59.867	60	4	1	0.8
XCC4200	552	gcgcataacggtccagatac	2831	20	60.499	55	4	1	0.75	atttccgtctgtacccgtcc	3382	20	61.134	55	4	2	0.8
XCC3069	565	attctgtccaaccaacacgc	147	20	60.966	50	3	2	0.85	caatggcgagcttctgtatg	711	20	59.444	50	4	0	0.8
XCC1489	504	gagtcggcttgaattcgc	941	18	59.482	55.556	6	2	0.777778	gctttctgcgcacttactgg	1444	20	61.099	55	6	1	0.75
XCC1124	770	cacggaaatgaatcgcatc	39	19	60.025	47.368	3	2	0.842105	tggctgaaatcatcgtagtcac	808	22	60.14	45.455	4	3	0.818182
XCC0042	539	aacgtacagcgcaccttcc	120	19	61.252	57.895	4	0	0.789474	tgttcgtactgacaaacgcc	658	20	59.764	50	6	1	0.8
XCC1745	501	gtgaagcgctgtactgggtg	115	20	61.851	60	6	0	0.75	gcgtgttgctggtttgtg	615	18	59.868	55.556	2	0	0.833333
XCC1923	625	cagcagcagtacgttcaagc	564	20	59.812	55	4	2	0.8	ctgcaaggtggaagtcgatg	1188	20	61.796	55	4	0	0.8
XCC3620	352	gacgtactggaagactcgctg	54	21	60.066	57.143	4	1	0.761905	cgtacggctgtaacagggtg	405	20	61.524	60	7	3	0.8
XCC1710	308	caccccgactacacttacgc	18	20	60.571	60	2	2	0.8	agcacgttgtaggtgcgtg	325	19	60.944	57.895	5	0	0.789474
XCC3387	687	ttttcagctggttttccagg	143	20	60.22	45	6	3	0.85	tggaacgtatcgaacaccg	829	19	60.523	52.632	4	2	0.789474
XCC1590	699	gagaccgcaatcttttccac	439	20	59.676	50	4	0	0.85	cagcaagaaagccaccaag	1137	19	59.575	52.632	2	0	0.842105
XCC4057	707	gtagccgatccaggtggtag	750	20	59.574	60	4	2	0.85	cctcgttcctgggcattac	1456	19	60.467	57.895	3	1	0.789474
XCC1914	708	gctacccagatggtgatcg	9	19	59.051	57.895	4	2	0.842105	gaaactggacagcaggaacag	716	21	59.899	52.381	4	1	0.809524
XCC2346	652	gaagtcaatttcacccacgc	660	20	60.504	50	5	2	0.8	tcacagaaatataggcccgc	1311	20	60.06	50	4	2	0.85
XCC0908	231	aaagacctccatgatccacc	5	20	58.792	50	4	0	0.85	agaccgaacttgcggtagac	235	20	59.357	55	7	2	0.75
XCC4174	693	gcagcagttccttaagcgtatc	14	22	60.41	50	6	2	0.818182	gcctgtacgcaaagttggtc	706	20	60.699	55	4	2	0.8
XCC4137	725	gtggccggattttctgc	65	17	60.153	58.824	4	2	0.823529	acagatcggttggcagagg	789	19	61.234	57.895	6	0	0.789474
XCC2042	165	atggtgtcgatcctggtgtc	82	20	60.818	55	4	1	0.85	caatgtagggctgctggtg	246	19	60.271	57.895	3	0	0.789474
XCC1826	551	tagccgctggaatttttcac	853	20	60.209	45	5	2	0.85	atcctctccttgcaacaggc	1403	20	61.702	55	6	2	0.8
XCC0636	682	tcacccagtacaccgacaag	505	20	59.591	55	4	0	0.85	gtgaccgccaatagtgcag	1186	19	60.279	57.895	4	2	0.789474
XCC1214	777	aatatggctatcgccccag	199	19	59.893	52.632	6	2	0.736842	gctgtttgctgaaatcatcg	975	20	59.425	45	5	2	0.85
XCC3591	625	cgtagatgtgctgctggatg	230	20	60.436	55	3	0	0.8	gtcgaaggtgcagttggag	854	19	59.404	57.895	4	2	0.842105
XCC3725	568	tgaccaggtgattgaaggtg	65	20	59.52	50	5	0	0.85	atcagcgtgtcggactttg	632	19	59.846	52.632	5	0	0.789474
XCC0237	500	tctcgtccatctcgaacacc	812	20	61.23	55	4	0	0.8	ccctaccgatccgaagatg	1311	19	60.423	57.895	6	2	0.789474
XCC2347	474	atcactacagcgacgaaccc	220	20	60.142	55	4	0	0.8	ggtagaacggatgctgtgtg	693	20	59.165	55	2	0	0.8
XCC3265	370	atctgattcaagttacgctccag	85	23	59.797	43.478	5	2	0.782609	tgctggacctcaaccacac	454	19	60.742	57.895	4	0	0.842105
XCC0211	160	agaaaccgaccttgctcttg	149	20	59.473	50	3	0	0.8	ctgctgtctgttctggttgc	308	20	59.622	55	2	2	0.85
XCC0049	774	ggagcgtacgaaacgcatac	11	20	60.667	55	6	2	0.8	cgtcatgtctggataccacc	784	20	58.802	55	4	0	0.75
XCC1160	762	gatgtaaacctccgggtgac	1134	20	59.263	55	4	3	0.8	accaagtacaagctgtgggg	1895	20	60.028	55	4	0	0.8
XCC0530	590	cttggacatgtgcagcaaac	1221	20	60.31	50	8	3	0.8	ggctcatcagatacgccaac	1810	20	60.634	55	7	0	0.85
XCC2092	601	gcaaaccgtagaccagatcc	731	20	59.556	55	4	2	0.8	cgctacacctcctatcccac	1331	20	59.574	60	2	0	0.8
XCC2120	637	gatcttgacctcctgatggc	1101	20	59.617	55	4	2	0.85	gtcgtcctggcagacctatc	1737	20	59.685	60	5	1	0.8
XCC2515	766	gacaaagctgacaggccac	601	19	59.409	57.895	5	0	0.789474	tgatcgatctgttcgtgagc	1366	20	59.95	50	8	2	0.85
XCC3661	629	cgtgtgggtattcctgtcg	1103	19	59.968	57.895	4	2	0.789474	cgatcagatccagattgcg	1731	19	60.322	52.632	7	2	0.842105
XCC3370	392	ccttcgtcgagaaactgctg	16	20	61.104	55	6	2	0.85	gagtacgccgattggatgac	407	20	60.492	55	4	2	0.75
XCC2255	363	cttctgcaggtgttcccaac	15	20	60.69	55	6	3	0.85	gcggacgaggagtacatgag	377	20	60.823	60	4	0	0.8
XCC3103	281	gcctcgtagaacgcataacc	154	20	59.736	55	3	0	0.8	ttgtcgctccttggtactgg	434	20	61.224	55	4	0	0.8
XCC1773	151	cgtcatcacaatgggttttg	27	20	59.816	45	4	2	0.85	gcatgtgtacgacaacagcg	177	20	61.359	55	6	2	0.75
XCC1002	260	gaaatattgcccaactgatgc	7	21	59.429	42.857	6	2	0.761905	catgcgctccttggattc	266	18	60.315	55.556	4	3	0.833333
XCC0268	167	gacgccgagatttcctactg	42	20	59.836	55	4	1	0.8	cggtagtagccgtcctgaag	208	20	59.891	60	5	2	0.8
XCC3438	657	agttgcacagcgtggtgtc	91	19	60.968	57.895	4	2	0.842105	gcttgagatagctgccacg	747	19	59.713	57.895	4	2	0.789474
XCC3777	312	acaaggttcaacatgtcggc	7	20	60.966	50	6	2	0.8	tcttgtcgatcatctgggtc	318	20	58.588	50	5	1	0.85
XCC2891	553	ttccacacgcacgtctttc	1986	19	60.868	52.632	4	1	0.842105	ggaacaggccaagacctacc	2538	20	60.883	60	4	0	0.8
XCC3117	626	gctgactttacgcacgattg	549	20	59.493	50	2	2	0.8	ttcaggtcgtaagtccccac	1174	20	59.966	55	4	1	0.8
XCC4050	776	atggacagggttgccataag	192	20	59.813	50	4	2	0.8	cgtcagtatcgcttgcattc	967	20	59.449	50	4	2	0.8
XCC0550	257	ttcgatgatctgattggcg	207	19	60.729	47.368	5	3	0.842105	tcacccttaccatctttgcc	463	20	59.933	50	2	1	0.85
XCC2291	651	ggttcgatcaacaggaagcc	1147	20	61.935	55	6	1	0.8	agagaacgcattggtcgaag	1797	20	60.397	50	4	1	0.85
XCC3208	669	gtatccgggctcacgtactc	478	20	59.579	60	4	0	0.75	gaatgcaggcaatgacacag	1146	20	60.272	50	4	1	0.8
XCC3556	720	gtgtctgctggaatgcgtc	629	19	60.429	57.895	2	1	0.842105	atcggggactcactgcatac	1348	20	59.957	55	4	2	0.8
XCC3369	694	atgagccgttcgaatacgtg	115	20	61.052	50	6	2	0.8	aacccgtaggtttcataaccg	808	21	60.116	47.619	5	3	0.809524
XCC1801	749	gtttcgaaccaggcaaacac	118	20	60.538	50	6	0	0.8	ttcgacctgttgggctacc	866	19	61.05	57.895	4	2	0.789474
XCC3456	640	ccttccagaccttctgcttg	269	20	59.982	55	5	1	0.85	caggtcatgatgagcgagc	908	19	60.537	57.895	7	2	0.842105
XCC0539	525	ctgagcctggctgctgtatc	18	20	61.107	60	7	1	0.8	gttgatgttcatgtccacgc	542	20	59.975	50	4	2	0.85
XCC0180	757	tgtcgaaatacgcttccagc	230	20	61.304	50	4	3	0.8	atgaacgcctccgactacc	986	19	60.088	57.895	3	0	0.789474
XCC2499	202	ggatcatccacgacgaacac	277	20	61.369	55	7	1	0.8	agtccgagttgggtggactc	478	20	61.505	60	5	3	0.8
XCC3234	320	ggtcgaaggtcaggtcttcc	143	20	61.032	60	5	3	0.8	gctgcgtgagtatcaacgtc	462	20	59.476	55	4	2	0.8
XCC2860	435	cagatggcgtggaaatagc	64	19	59.241	52.632	2	2	0.842105	caccaccatcgttttcagtg	498	20	60.001	50	4	3	0.85
XCC2582	387	cttccattacaccgtttccg	29	20	60.357	50	3	2	0.8	cgcacttcgatgatttccac	415	20	61.588	50	4	0	0.8
XCC1101	777	ttcgccaaactggtgtacg	2247	19	60.704	52.632	4	2	0.842105	gacgatgacgttgatcatgc	3023	20	60.088	50	6	2	0.85
XCC1419	572	tagtaggcgccaaccacac	40	19	59.731	57.895	8	0	0.789474	agcaagaaaaccgacctcac	611	20	59.333	50	2	0	0.85
XCC0593	591	cgcttactcattgatggacg	155	20	59.297	50	5	3	0.8	ctttccgggaagaagttgag	745	20	58.906	50	8	0	0.85
XCC2377	175	aacgccttgtgttccttctg	178	20	60.291	50	4	1	0.85	tgaatctgctcgatttcctg	352	20	58.95	45	4	1	0.85
XCC0193	787	cgcgaatcatgagtacgacc	13	20	61.607	55	6	3	0.75	aggtactgctcgtaaacgcc	799	20	59.406	55	4	1	0.85
XCC0939	675	gtacccaggacctgcacaag	259	20	60.567	60	7	2	0.8	agtagcgggtgttttccacc	933	20	61.294	55	4	3	0.8
XCC3316	750	ggcaatgcaccgtttaattc	2064	20	60.331	45	5	2	0.8	ggtgatcgagtaggtgaccg	2813	20	60.533	60	5	3	0.8
XCC3183	333	ccgtatggacacagcgatac	12	20	59.028	55	4	3	0.75	gatgtagctgaggaccagcg	344	20	60.966	60	4	2	0.8
XCC2805	691	atgaataccagcatcaccgc	0	20	60.895	50	3	2	0.85	ggtacttgttcttcttcaccgc	690	22	60.172	50	4	2	0.818182
XCC1845	551	cttgccgtcctggaaatc	69	18	59.166	55.556	5	2	0.833333	ccgaagatctggtgatgctg	619	20	61.773	55	6	1	0.85
XCC1141	460	tattggtccgatcgccag	66	18	60.585	55.556	6	2	0.777778	aggcgtgctcagtgacatc	525	19	60.004	57.895	5	3	0.842105
XCC1313	753	cctccagaccgctaaatacg	49	20	59.724	55	2	2	0.8	gattgccgcagatggtattg	801	20	61.395	50	5	1	0.8
XCC1548	441	gaagtgaccgcagtgcatc	83	19	60.429	57.895	5	3	0.789474	agttctgtcgccggtatctg	523	20	60.277	55	4	2	0.85
XCC2595	488	atacgcttgaatggcaggtg	37	20	61.052	50	3	2	0.8	ggtgtgctgatgatagtgcg	524	20	60.296	55	3	2	0.8
XCC3739	262	cgttcaagtacagcgtggag	232	20	59.51	55	4	0	0.8	ctgaggatgcgctgatagaac	493	21	59.992	52.381	4	0	0.809524
XCC3470	701	gatcttgatcatcttcggcac	291	21	59.649	47.619	6	0	0.809524	cggccaatacgctgatctac	991	20	60.626	55	4	2	0.8
XCC1322	672	cgtagccctggcaaaatatc	697	20	59.569	50	4	2	0.8	acgacttgagatgtggagcg	1368	20	61.423	55	2	2	0.8
XCC1730	734	gccaggtagaacgtctcgtc	136	20	59.874	60	4	2	0.85	gtgttgttcaaggtgccgtc	869	20	61.566	55	4	2	0.8
XCC1046	285	ctacgtggagcagtttgaagc	164	21	60.067	52.381	4	3	0.809524	gcagacaccttgaactcgc	448	19	59.567	57.895	3	2	0.842105
XCC2085	559	caggccgtattgattggc	24	18	60.033	55.556	4	2	0.833333	gtccaaggaagtggacatcg	582	20	60.51	55	5	2	0.8
XCC2884	600	tccagaaacgcgtcatacag	430	20	59.864	50	6	1	0.8	caaggtgttctacgccgac	1029	19	59.303	57.895	3	2	0.842105
XCC1261	336	aaagttggccgatttccag	839	19	60.059	47.368	6	1	0.789474	aactgctcctcgctgttgag	1174	20	60.733	55	4	2	0.85
XCC3394	609	acaaccctgcgttcttgtg	11	19	59.736	52.632	5	0	0.842105	ctgatctggctgtcgatgg	619	19	60.371	57.895	4	2	0.842105
XCC1965	153	aggttccgatgaactgggtc	236	20	61.291	55	4	2	0.8	ttttgcaggtggaagaatcc	388	20	60.051	45	4	2	0.85
XCC3349	494	cttgttcaacaggccatcg	138	19	60.247	52.632	7	2	0.842105	atctcaccatcctcgtcgc	631	19	61.218	57.895	3	2	0.842105
XCC0510	257	tattgggcgggttcttcg	121	18	61.911	55.556	2	2	0.833333	gtgagcaagctatacgagcg	377	20	58.85	55	4	2	0.85
XCC2596	545	atcgtggtggtctacagcag	741	20	58.752	55	4	3	0.8	gacgcagactcgtagatcgtc	1285	21	60.035	57.143	5	2	0.809524
XCC3722	240	gcatctcatgcaacaccatc	134	20	60.088	50	5	0	0.85	cgatagaacaccatgccacc	373	20	61.329	55	4	0	0.8
XCC2103	600	gaaatacgaacccgtcatcg	1482	20	60.331	50	3	2	0.8	aacaaatacaccgtcccgtc	2081	20	59.717	50	3	1	0.8
XCC2258	681	gatggtgatcggcaaagtg	191	19	60.064	52.632	4	1	0.842105	atacgcacatcgaaccaattc	871	21	59.843	42.857	4	2	0.809524
XCC1207	552	catcgacgctgtccacttc	2102	19	60.419	57.895	5	2	0.789474	tttatcgaccgccagatttc	2653	20	60.038	45	4	2	0.85
XCC3794	327	gtatggtcacccagttggc	67	19	58.79	57.895	5	2	0.842105	ggacagtttcatggacgagg	393	20	60.51	55	4	1	0.8
XCC3628	702	ggatcgtccttgttgtcgg	94	19	61.484	57.895	4	1	0.789474	cacatttgcgtttcgttcc	795	19	60.104	47.368	4	0	0.789474
XCC4092	249	gacctgttgctgcgtgttg	336	19	61.521	57.895	3	0	0.842105	ttcgatattgggtttagcgag	584	21	59.221	42.857	4	0	0.809524
XCC1539	304	atggtggtcatccattgcac	93	20	61.64	50	6	2	0.8	actgcagcaaggtcaccag	396	19	60.038	57.895	6	1	0.842105
XCC0492	161	tgtagtccatgtagccctgc	26	20	58.751	55	4	2	0.8	ggtcaacaacctgctcaacc	186	20	60.555	55	3	1	0.85
XCC0204	767	gattgcgtgacagatcgc	248	18	58.843	55.556	4	2	0.777778	gacacagaaaatcgccgttc	1014	20	60.646	50	3	2	0.8
XCC1956	230	acgattccctgcaacgtc	10	18	59.637	55.556	4	2	0.833333	cagtgcccagttcacctcac	239	20	61.755	60	3	0	0.8
XCC0634	677	cagggatgatcgacctgttc	76	20	60.475	55	5	3	0.85	aaccggttcggtagtcagg	752	19	59.974	57.895	8	0	0.789474
XCC3034	750	tgtttacgctcactgccatc	466	20	59.871	50	3	0	0.8	agggtgaatcggtttccg	1215	18	60.86	55.556	5	3	0.833333
XCC1166	566	aaggatcggcattcgtactg	28	20	60.096	50	4	2	0.8	gaactcggtatggctacccc	593	20	60.713	60	5	2	0.75
XCC1696	164	cttgtcgtcattggccttc	114	19	59.23	52.632	4	0	0.842105	tccccaccttaggatgtcac	277	20	59.779	55	5	3	0.8
XCC2901	555	gctctgttgtgcggttgtc	32	19	60.466	57.895	2	1	0.842105	tggccaatcatgcacttatc	586	20	59.504	45	6	2	0.8
XCC3434	793	cggtcttggtggtgaaaaac	536	20	60.388	50	3	0	0.85	atcgtgctgtctgacctgag	1328	20	58.995	55	5	3	0.8
XCC3194	511	aatccaagggtgactggttg	70	20	59.82	50	3	1	0.75	atgttgaccgtgccgatac	580	19	59.389	52.632	3	2	0.842105
XCC2564	691	tggacctgaagtatgccgag	592	20	61.196	55	3	0	0.85	gtgatttccacatcgaccag	1282	20	58.933	50	4	1	0.8
XCC3376	297	caatgacatgttccagggc	92	19	59.909	52.632	6	2	0.842105	ccaagtacgaagcgatgctc	388	20	60.934	55	4	2	0.8
XCC2361	648	agtgcatcgaacacatcgg	163	19	60.704	52.632	4	1	0.789474	catggatggctacgcagtg	810	19	61.273	57.895	4	3	0.842105
XCC0241	155	tgaactgctttccagtgacg	113	20	60.025	50	4	2	0.85	atgcaagctgttgagtggtc	267	20	58.884	50	4	1	0.8
XCC3504	641	cgtatgcgtcttattccaagc	234	21	59.756	47.619	4	2	0.761905	cggttgacgtgttgaatgac	874	20	60.008	50	4	1	0.8
XCC2502	678	gcacgtggttttcgaactg	278	19	60.294	52.632	6	1	0.789474	acgtgctcaccttcgatttc	955	20	60.263	50	4	2	0.85
XCC0762	592	ttgatcacccatccgctac	303	19	59.466	52.632	6	0	0.842105	cgaccacgaagttgaagttg	894	20	59.335	50	5	3	0.85
XCC0352	219	tgagtgaggtatgcgactgc	178	20	60.016	55	3	2	0.8	cgaactgcacattgaggttg	396	20	60.301	50	4	2	0.8
XCC3487	732	catggatcgaacacaaccg	811	19	60.952	52.632	4	2	0.842105	cgatcaacaggaacacatcg	1542	20	60.112	50	4	2	0.8
XCC4161	609	ttctgggcaccaacaagttc	187	20	61.075	50	4	2	0.8	ccatcttgccgatcaacac	795	19	60.064	52.632	4	2	0.842105
XCC3740	590	tgatccagatacagcaacacg	343	21	59.731	47.619	4	2	0.809524	cattacctgttcgtgacccc	932	20	60.232	55	3	0	0.85
XCC2391	426	gctgtctatcccggtaccttc	24	21	59.976	57.143	6	0	0.761905	aacgaagccggacacatc	449	18	59.637	55.556	4	0	0.833333
XCC2516	762	agggtgaacgcgatgaag	544	18	59.787	55.556	4	0	0.833333	gatcccggcctacaacatc	1305	19	60.296	57.895	4	0	0.789474
XCC2116	717	ccgccacatagagttcttcg	604	20	60.786	55	4	2	0.8	ataatcactgcatgactgccc	1320	21	59.977	47.619	6	0	0.761905
XCC1070	218	gtcggacgttgtacgagatg	2	20	59.165	55	5	0	0.85	ccagtgcctgcgttacttg	219	19	60.456	57.895	4	2	0.842105
XCC1428	713	ttactgacgggtgctgctg	0	19	61.028	57.895	3	2	0.842105	cggctgccttcatgaataac	712	20	60.606	50	8	2	0.8
XCC2200	280	ggttatccgtatctggtggc	150	20	59.273	55	4	2	0.8	agactccgaccgtacgaaac	429	20	59.212	55	6	1	0.75
XCC1810	621	acaccgccagattgtcgtag	452	20	61.116	55	4	2	0.8	taatggatctggtgcgtgac	1072	20	59.527	50	4	3	0.8
XCC2760	161	cactcgtcactgctcaggtc	148	20	59.603	60	4	2	0.85	atgtcccgcaaacgctac	308	18	59.679	55.556	2	0	0.833333
XCC2360	750	agttctggttgagtgagccg	3158	20	60.444	55	3	2	0.8	agcgcatgtacaccttcgag	3907	20	61.394	55	6	2	0.8
XCC1011	330	gaagtcgacactgcctacgg	33	20	60.854	60	6	2	0.85	cagatgcttggactcgacac	362	20	59.42	55	4	2	0.8
XCC3274	307	ccgaccagatgaaattcgac	91	20	60.461	50	5	3	0.8	cagaaaaacgtatacgcgcc	397	20	60.639	50	8	2	0.8
XCC0382	760	tagaaataccggaacacccg	109	20	59.817	50	4	2	0.8	cagcgctgtacatccattacc	868	21	60.537	52.381	8	2	0.761905
XCC0476	343	gcacccgaatagaccttgag	46	20	59.694	55	2	2	0.8	actggtatctcgttgacgcc	388	20	60.142	55	4	2	0.8
XCC0647	622	attgaacgacgtttccgatg	524	20	60.894	45	7	0	0.8	gatccgctgactcctttcac	1145	20	59.81	55	4	0	0.8
XCC0714	192	ccttggtctttcagggagc	52	19	59.788	57.895	3	2	0.842105	aaagatcttcgacgcctcac	243	20	59.434	50	8	0	0.8
XCC0378	205	agaccgggtacaccggatag	263	20	61.142	60	8	3	0.8	aaattccgtctgatccttgc	467	20	59.129	45	4	2	0.85
XCC3539	672	acacctgcgaatacagctcc	185	20	60.285	55	4	0	0.8	ccatcgtgccccattactc	856	19	61.285	57.895	4	0	0.789474
XCC2324	510	ggtcggagcaggttttctc	80	19	59.794	57.895	3	2	0.789474	atcaccagcgtgttgtcatc	589	20	59.557	50	4	3	0.8
XCC2467	756	cgcgataaagacccatatcc	1556	20	59.392	50	4	2	0.8	gcactaccatgttgcccac	2311	19	59.983	57.895	4	3	0.789474
XCC3670	599	cgttgataccagaagcccag	10	20	60.647	55	4	1	0.85	caactggactacgaagccatc	608	21	59.749	52.381	6	3	0.761905
XCC3522	527	ctcatcacatccatcgcttc	1180	20	59.197	50	2	0	0.85	ggcttcagctactacgacgc	1706	20	60.183	60	4	3	0.8
XCC1643	391	gagattcacgtcgcactgg	150	19	60.419	57.895	4	1	0.842105	tactcgcgttggaaaagcc	540	19	61.288	52.632	4	1	0.789474
XCC1252	198	gacgtggttgggtatggaac	11	20	60.096	55	4	2	0.85	ttcttctgcgcaacgtagg	208	19	60.142	52.632	6	2	0.789474
XCC3687	252	agggcttcatgcagtacgac	62	20	60.285	55	6	2	0.8	tcaacgatctattggccgag	313	20	61.129	50	4	2	0.8
XCC1703	254	ggtgaatcccagcttctcg	60	19	60.753	57.895	4	2	0.842105	atatcggtgtgcattttccg	313	20	60.721	45	4	2	0.8
XCC3611	624	gtgcatcgccgatcaaatag	263	20	61.53	50	7	1	0.8	gcagctactacgaagccgac	886	20	60.183	60	4	2	0.8
XCC0217	251	gtcagtttccactggagcg	48	19	59.404	57.895	7	2	0.789474	cgcgacttgtcgcattg	298	17	61.184	58.824	8	3	0.823529
XCC3052	796	atctcaaactgccgatccc	892	19	60.026	52.632	4	0	0.789474	agcaggtacttcaccgggag	1687	20	61.595	60	4	3	0.8
XCC3810	454	aatgtcgacagtgcccaac	30	19	59.541	52.632	8	1	0.789474	acgcggcttcatacggtag	483	19	61.192	57.895	5	3	0.789474
XCC1871	283	aaatccgcggctatgactc	97	19	60.192	52.632	6	3	0.842105	gagatgaagcgggtatcgac	379	20	59.658	55	4	2	0.85
XCC3021	659	aaacggttgtaagcccacac	94	20	59.898	50	5	2	0.8	caggacacggtagtggaagc	752	20	60.711	60	3	2	0.8
XCC1929	640	atatgcagcactgcgatgg	211	19	60.817	52.632	6	3	0.789474	atctggaccatttactggcg	850	20	59.955	50	5	2	0.85
XCC2306	648	tgggaaatttgtcgaactgg	299	20	60.863	45	6	0	0.8	agatcctgctgatcgaccc	946	19	60.176	57.895	4	2	0.842105
XCC4047	483	cacaagcggtcaccacatag	73	20	60.175	55	5	3	0.8	ccaagaagagctgaaggacc	555	20	59.014	55	4	3	0.85
XCC1576	638	agatatgcatcgttccgagg	84	20	60.059	50	6	3	0.75	ctcaggcgttggaaggtatc	721	20	59.694	55	3	2	0.8
XCC3283	540	tcagtgagtgaacgcagcag	0	20	61.396	55	5	2	0.8	tacctgtcgttcttcgtgcc	539	20	61.236	55	2	1	0.8
XCC3646	452	cccacactgatcttgtgcc	46	19	60.105	57.895	6	2	0.842105	cgtgtattcgaagctcatgc	497	20	59.449	50	6	2	0.8
XCC1767	285	tgtcgcactgttccatgc	46	18	60.431	55.556	4	3	0.777778	ggacttcatcaatgccgtg	330	19	60.064	52.632	4	2	0.842105
XCC1402	241	gtgtagcgggtgtccttctg	133	20	60.711	60	2	1	0.8	tactcgttcccttgctgtcg	373	20	61.362	55	2	2	0.8
XCC2356	607	gtgcacgtgaaaaaggtctg	798	20	59.339	50	6	1	0.8	cgaggatgtacatggtggtg	1404	20	59.831	55	8	2	0.8
XCC2559	450	cgatgtgctctcggacaac	47	19	60.419	57.895	4	3	0.789474	agttccagcacctcgatctc	496	20	59.41	55	5	2	0.85
XCC0031	709	gctgttctgcaccaggaag	675	19	59.561	57.895	4	3	0.842105	gtacggcaagttcgacaagg	1383	20	60.689	55	4	0	0.8
XCC0810	768	gcttgtaacgcttttcatcg	41	20	58.583	45	6	2	0.8	tatcggtgcatgtggaaaac	808	20	59.4	45	4	0	0.85
XCC4065	592	tactacggctacggggtgag	168	20	60.147	60	3	1	0.8	caggagcgtagttataggtggc	759	22	60.169	54.545	4	2	0.727273
XCC4178	500	cgtgtaacgcaacgacacc	258	19	61.196	57.895	4	0	0.789474	aacactggcggcaagtctac	757	20	60.321	55	7	3	0.85
XCC0505	571	atgattgcccgtttgatcg	0	19	61.806	47.368	4	2	0.842105	gaaatgcctgcttgtcttcg	570	20	60.914	50	4	2	0.8
XCC1384	644	gtgctctggctgatgaacac	193	20	59.425	55	4	2	0.85	gtcagcagtgacgaactcaag	836	21	58.663	52.381	5	2	0.809524
XCC2756	299	atactggctgcgcagtgtc	126	19	60.032	57.895	8	3	0.789474	agtgtttcgattgggtgcag	424	20	61.096	50	4	2	0.8
XCC0143	782	ctgaaactgtcacccgacac	675	20	59.152	55	5	2	0.85	aagggggcttgttgatacag	1456	20	59.052	50	3	1	0.8
XCC1350	616	atcttcgtgaccttcaacgg	663	20	60.111	50	3	3	0.85	gggtttcccactccagattc	1278	20	60.693	55	3	3	0.8
XCC2417	800	tggggttacgggagaacag	839	19	60.897	57.895	3	1	0.842105	ggtagaattccgcgtttcc	1638	19	59.519	52.632	6	0	0.789474
XCC0155	688	tacacctcttcccagccatc	64	20	60.073	55	2	0	0.85	ttgttcaagcaggtcgaaac	751	20	58.9	45	5	3	0.8
XCC2129	594	agtcgatgatccagcggtag	164	20	60.24	55	5	2	0.85	attcaaagatcggcaaggg	757	19	60.021	47.368	4	0	0.789474
XCC2325	778	ctggggctcttgtttgtcac	21	20	60.69	55	3	3	0.8	agagccacgacaggtattgc	798	20	60.285	55	2	2	0.8
XCC2578	308	cggattctggacgtgatcc	90	19	61.457	57.895	4	3	0.842105	tatgaaggaccccacacgg	397	19	61.737	57.895	3	1	0.842105
XCC4019	786	ccgtgtacgtgactatctgacc	14	22	59.543	54.545	4	0	0.727273	aggctcatcaggatgctctc	799	20	59.516	55	6	2	0.85
XCC2178	534	ctccaggagtggtgagaagg	12	20	59.828	60	7	0	0.8	gcgattgacctcaccatctg	545	20	61.645	55	4	2	0.8
XCC0671	690	tacgcgtcgaacaaggtg	1	18	59.404	55.556	6	1	0.833333	ggtaatcgaacactggctgg	690	20	60.517	55	4	0	0.8
XCC3088	744	tccgaacccctcgattc	15	17	59.495	58.824	4	3	0.823529	gatcggcgatttcaggtg	758	18	60.161	55.556	7	2	0.833333
XCC1523	502	caaaagctacgacgaggagc	29	20	60.154	55	4	2	0.8	catgtaggtgagcaactcgc	530	20	59.47	55	4	3	0.8
XCC4084	745	aggtatccagagcctcggtc	3005	20	60.617	60	5	2	0.8	gcattgatcgcgttgtactg	3749	20	60.288	50	4	2	0.85
XCC2485	594	ggaaaaacgtcaagcacctc	1411	20	59.717	50	4	0	0.85	gcttgtatccccgtattccc	2004	20	60.531	55	2	0	0.8
XCC2689	575	gtccacacctccaaactgtg	19	20	58.992	55	4	3	0.8	cctactcctaccatcacggc	593	20	59.574	60	3	2	0.8
XCC3869	469	gggtcttgaacgactggaag	194	20	59.697	55	5	1	0.8	cacgagatgatcagccacc	662	19	60.222	57.895	6	0	0.842105
XCC3903	589	gtcaggctgtcgaactccag	70	20	61.009	60	5	2	0.8	gcatcgatcaggtgttgtacg	658	21	61.51	52.381	6	2	0.809524
XCC0279	785	agcgctacgcgcatacttc	598	19	61.606	57.895	6	2	0.789474	gaattcggcctggtcgtag	1382	19	60.609	57.895	6	3	0.842105
XCC0321	622	gtagtcggccatgctgaag	252	19	59.41	57.895	4	2	0.842105	ccccctgattcttgtcacc	873	19	60.31	57.895	3	1	0.842105
XCC2343	758	aggacaccaacaacgcctac	205	20	60.035	55	3	0	0.8	cgacaggctttccaccttg	962	19	61.779	57.895	5	1	0.842105
XCC3758	536	ctggtcgtaacgttgcttgc	54	20	61.789	55	6	2	0.8	aagtggcgatctaccgctg	589	19	61.352	57.895	4	2	0.789474
XCC2010	600	gcaggtattgctgctcgac	104	19	59.568	57.895	6	2	0.842105	cctaccagcaatagggtggg	703	20	61.62	60	4	1	0.8
XCC3340	764	agttcggcgagcagttcac	160	19	61.563	57.895	5	3	0.842105	aagtcgttgctgaccttgc	923	19	59.025	52.632	3	2	0.842105
XCC2289	430	ccgtcctggatgattacgtc	73	20	60.34	55	5	2	0.8	acatggatcgcggctactac	502	20	60.125	55	4	1	0.8
XCC2792	627	aggctccttggtattcgacc	2	20	60.464	55	4	1	0.8	cgacctaccaggcgttctac	628	20	59.757	60	3	1	0.8
XCC0107	395	cccgtagaagcacagcaac	171	19	59.455	57.895	2	0	0.842105	tgtctgcatctcacctgctc	565	20	60.146	55	4	0	0.8
XCC0094	682	tggtgaattacggcttgtcc	733	20	60.894	50	4	0	0.85	atctggtaggccacgtcttc	1414	20	59.166	55	4	1	0.85
XCC4197	233	ttcgagctcgtaatcggc	57	18	60.057	55.556	8	2	0.833333	tgacagtcctacccaacatcc	289	21	59.835	52.381	5	0	0.761905
XCC3105	221	agggattggtcaacagcaag	208	20	60.111	50	4	0	0.85	gtggagagcctggatcactg	428	20	60.829	60	5	3	0.8
XCC0759	702	gttttgagcacaccagcatc	1852	20	59.297	50	4	0	0.8	cgccggaatagtggtaactc	2553	20	59.592	55	4	2	0.8
XCC3898	628	caggttctgggtttccagg	546	19	60.485	57.895	4	3	0.842105	cttcaatgatccgatcctgc	1173	20	60.57	50	7	3	0.8
XCC0953	798	ttgtgcaccgagatgttgtc	658	20	60.733	50	6	1	0.8	cgtcggtattgtaggcaacc	1455	20	60.386	55	3	1	0.8
XCC2231	592	caccagcatcatgaaaaacg	1140	20	60.111	45	6	2	0.85	gtcttccgagagcgatgtg	1731	19	59.515	57.895	3	0	0.842105
XCC1512	591	gtcaggccgactatcacctc	382	20	59.685	60	6	0	0.8	tctcgtcgtattcaccgaac	972	20	58.724	50	4	1	0.8
XCC1034	169	aggaatttgtcgaccagcag	88	20	60.255	50	6	2	0.85	atgctgtcaaagaagtcggc	256	20	60.406	50	3	2	0.85
XCC3748	606	aattgtcttcgccggtacg	5	19	61.036	52.632	4	2	0.789474	agcttgtgcgcgtaagtcac	610	20	61.569	55	6	3	0.75
XCC0027	619	atggacttcgatcgcatagc	342	20	60.207	50	6	2	0.8	ccccaatcgtctgaaatacg	960	20	60.323	50	3	3	0.8
XCC4075	563	tgtctccgctctctatcgtg	1	20	59.139	55	2	2	0.8	gtgttcgtacaggatggtgc	563	20	59.014	55	6	2	0.8
XCC1904	351	accgtggacaccaatgc	9	17	58.801	58.824	4	2	0.823529	ctggtcctggttgagaccac	359	20	60.563	60	5	3	0.8
XCC1104	688	agttcgacaggatcgagcag	39	20	60.555	55	4	1	0.8	acgagaaactgttgggcaag	726	20	60.291	50	5	2	0.85
XCC3984	359	ggcatctgttcgatggtcag	106	20	61.645	55	4	2	0.8	gcttcgttgagcggtaacac	464	20	60.837	55	4	2	0.8
XCC2741	705	taatagtccaggcgggtcag	1831	20	60.088	55	3	1	0.8	ctgggacacgattggaaaac	2535	20	60.353	50	2	1	0.75
XCC1202	150	acaagaccatcctggctgac	13	20	60.12	55	5	1	0.8	tggtaccgatcacgacacc	162	19	60.395	57.895	6	3	0.789474
XCC0831	169	atgcgtgagtgcatggtg	232	18	60.29	55.556	4	1	0.833333	catccattctggtgtccagc	400	20	61.501	55	5	3	0.8
XCC3594	506	gtcctggcgtacacaaaagc	390	20	60.699	55	4	2	0.75	tacgtgactgggaacactgg	895	20	59.591	55	4	1	0.8
XCC1833	447	gaaaccggcttgatcgtc	6	18	59.17	55.556	6	2	0.833333	gatcacgtaaggcgaaatcac	452	21	59.588	47.619	4	2	0.809524
XCC3975	559	acacctatggcgtagatggc	739	20	59.985	55	7	3	0.8	aacacgattgccttgctgtc	1297	20	61.248	50	3	1	0.8
XCC0825	740	agaggaattcggtcttcgc	1070	19	59.376	52.632	6	2	0.789474	gatctacagtgtggagcggc	1809	20	60.833	60	7	3	0.8
XCC3778	654	caagaacaaggtgctgttcg	404	20	59.485	50	5	3	0.8	aaatgcacttcgctgttgc	1057	19	60.011	47.368	6	2	0.842105
XCC2165	800	ctaaaacatctcgcgctgc	0	19	59.727	52.632	4	3	0.842105	tttacgtgtccgatggaacc	799	20	60.755	50	4	2	0.8
XCC0733	722	gaaagtcgtaatcaaatctcgc	11	22	58.025	40.909	2	2	0.818182	cattgccgtgatccacttc	732	19	60.064	52.632	4	2	0.842105
XCC0697	390	ctggaatgcccgtatcacc	62	19	61.285	57.895	4	0	0.789474	tccatcaaattgaccagttcc	451	21	59.782	42.857	7	1	0.809524
XCC2374	638	agactctcgaccttgttcgc	364	20	59.604	55	5	2	0.8	gtccataacgaacccaccac	1001	20	60.096	55	3	0	0.8
XCC2449	743	aggctcttgcgatcattctg	85	20	60.504	50	4	1	0.8	gaagtaggcaatgcacaacg	827	20	59.347	50	5	3	0.8
XCC2099	201	gcccatgatgagagactgc	15	19	59.312	57.895	5	2	0.842105	attacgaaattctgagcgcc	215	20	59.324	45	6	2	0.8
XCC2829	666	ggtaccactgcgaaaaatgc	875	20	60.511	50	6	2	0.8	taccgttcttggtggacgac	1540	20	60.954	55	3	3	0.8
XCC2631	650	gttgtcctgtggccttgtg	35	19	60.146	57.895	4	0	0.842105	ctacgctggacgcaaacac	684	19	60.465	57.895	2	0	0.789474
XCC2849	218	atcatcgacttccaggcatc	145	20	60.042	50	4	3	0.8	catttcgtctccaccaagg	362	19	59.071	52.632	3	2	0.842105
XCC1868	775	tatgacgacgacctccactc	5	20	58.671	55	4	0	0.8	atgtccggtgtagagcaagc	779	20	60.285	55	4	2	0.8
XCC1228	427	aagcgatagctggtctggc	120	19	60.52	57.895	6	3	0.789474	gacgcaacgtgtcagcttc	546	19	60.62	57.895	4	2	0.842105
XCC3411	735	ccgtgaccttgttcaaatgc	11	20	61.475	50	4	2	0.8	cgctgtacatcgtgatttcg	745	20	60.28	50	8	2	0.85
XCC3171	693	gcaatccactcactgcgtc	1166	19	60.429	57.895	5	3	0.842105	tcagcacctacctccagcag	1858	20	61.552	60	3	3	0.8
XCC1132	566	ggatagctcagccgaaaacc	61	20	61.091	55	5	0	0.8	atgccactgataccacgcc	626	19	61.927	57.895	4	1	0.842105
XCC0985	713	cgaagttcggcaaatacgtc	28	20	60.637	50	7	2	0.8	gacgacaactacatctgggc	740	20	58.158	55	2	2	0.8
XCC2630	270	cgaattcaatgaacacatccag	17	22	60.365	40.909	7	1	0.772727	ctcttcgcatgcgtatcacc	286	20	61.744	55	8	0	0.8
XCC2250	315	atttggtgcccttgtagacg	98	20	59.993	50	2	2	0.85	acgtcaagctggactatgcc	412	20	60.285	55	8	2	0.8
XCC1080	293	gtattacgcaacggtgcagg	92	20	61.463	55	6	2	0.8	catcccaatgacggatcttg	384	20	61.269	50	4	3	0.85
XCC4056	499	cttgacgttgatctccatcg	294	20	59.241	50	4	2	0.85	gctgctgcatgactacaacc	792	20	59.476	55	5	0	0.8
XCC1487	571	aggcgcttgtagatccactg	2281	20	60.419	55	6	3	0.85	cacagcagacccgacttacc	2851	20	60.711	60	2	0	0.75
XCC0702	718	ggtatggccccaacagttc	841	19	60.188	57.895	5	3	0.842105	ttccaccagtacgtggcatc	1558	20	61.932	55	6	1	0.8
XCC0267	393	tcaattcaactggctgatcg	0	20	59.799	45	5	2	0.85	gttgatctggcactgaccg	392	19	60.263	57.895	4	3	0.789474
XCC3159	585	atgtgggcgaagacatgc	112	18	60.663	55.556	4	2	0.833333	gataggtgaacaacccctcg	696	20	59.405	55	3	2	0.75
XCC1478	728	acctcgaaactcacgtccag	454	20	60.298	55	4	2	0.8	ggctattacgacggcagttc	1181	20	59.736	55	4	2	0.8
XCC1995	336	actacgcgtgcagctacgtc	209	20	61.588	60	6	3	0.8	cacagctgttctcctgttgg	544	20	59.461	55	8	0	0.8
XCC0413	152	cagctggcacaggaaatatg	33	20	59.297	50	6	2	0.8	gacgatgcaacgatacgc	184	18	58.759	55.556	6	2	0.833333
XCC1931	657	agcaggtagcggtcatcaag	238	20	60.419	55	2	1	0.8	catggttgacgatttcgttg	894	20	59.964	45	6	2	0.85
XCC1793	556	gaaagatacgtccagaccgc	939	20	59.7	55	4	2	0.8	tactgtgctgcccaaggag	1494	19	59.992	57.895	5	1	0.789474
XCC3555	732	aggtggtcctcgtcattgag	79	20	60.112	55	5	3	0.8	ctatgaattggtcgacagcg	810	20	59.297	50	6	2	0.8
XCC2913	514	aggtcagtgatgtacggatgc	70	21	60.012	52.381	5	2	0.761905	aacgcttacagattccgctg	583	20	60.407	50	3	2	0.8
XCC1550	583	gaccatcggcatcagtacg	78	19	60.088	57.895	4	2	0.842105	acaggtagtcaacgaacggc	660	20	60.179	55	3	2	0.8
XCC0775	689	ttgtcccagaacaccatgtc	91	20	59.367	50	4	1	0.8	ctggatgcagacacgttcg	779	19	61.48	57.895	6	2	0.842105
XCC2614	750	cttcggtgagatagacgatgc	785	21	59.851	52.381	3	2	0.761905	tgcatgttttcgatcccg	1534	18	61.609	50	4	2	0.833333
XCC0856	373	atcggactaccagatcggc	62	19	60.05	57.895	4	2	0.842105	gttccagatccgtccgttc	434	19	60.468	57.895	4	3	0.842105
XCC3939	620	cttgacgatgcactttggc	33	19	60.406	52.632	4	2	0.842105	tgatactcactgagcacggc	652	20	60.016	55	7	2	0.8
XCC0186	311	ggatacgcacgacttgctc	32	19	59.415	57.895	5	1	0.789474	gcgcatgaaattgatcacc	342	19	60.033	47.368	6	2	0.842105
XCC3967	695	aggacgctaccgtcaacag	301	19	58.894	57.895	8	2	0.842105	gttgaacgacagtgtgcgg	995	19	61.371	57.895	5	3	0.842105
XCC1757	655	tggagaacatgcgcatcac	554	19	61.88	52.632	8	2	0.842105	aagctgtggtgcgataccag	1208	20	61.256	55	4	2	0.75
XCC0347	573	catagctggcaatcttgtcg	167	20	59.444	50	4	2	0.85	cgcatttcgatctggacc	739	18	60.161	55.556	4	3	0.833333
XCC0664	210	aaatgcccgtcttccagg	187	18	61.004	55.556	3	3	0.833333	ttcgttgatcgaagtgatcg	396	20	59.799	45	7	2	0.8
XCC0445	304	tctggcgatctacctgctg	44	19	60.104	57.895	4	2	0.842105	ggtatccgcatcttcgtgc	347	19	61.58	57.895	4	2	0.789474
XCC0789	613	gtcggtatccagttgcaagg	141	20	60.517	55	6	2	0.8	gcatagcgtagtggtgcttg	753	20	59.517	55	3	0	0.8
XCC2498	417	gaagcttgaaatacgtgccc	14	20	59.713	50	6	2	0.8	gcaagtacgcactggagttg	430	20	59.515	55	6	3	0.8
XCC3882	435	tgcaatcggtcgaagtctc	562	19	59.934	52.632	4	1	0.789474	cctcgatcaactttgcagtg	996	20	59.44	50	4	3	0.8
XCC2828	733	tggatattccaggtgttttcg	2368	21	59.809	42.857	6	2	0.809524	gtttgctggtcatcaatccc	3100	20	60.326	50	6	2	0.8
XCC3970	644	gatcaggttgatctgttgcg	894	20	59.245	50	7	2	0.85	ttaggacaataacgctggtgc	1537	21	60.145	47.619	3	2	0.809524
XCC1682	632	gacctcgaacttttccaccc	306	20	60.862	55	4	0	0.8	tccacttcgaaagcgacag	937	19	60.12	52.632	6	2	0.842105
XCC3994	455	gcagataactcagccccttc	1094	20	58.889	55	4	0	0.8	ggaactggtcgacttcatgg	1548	20	60.51	55	6	2	0.85
XCC0684	672	cgaaacgcttgttctgcac	983	19	60.59	52.632	4	3	0.789474	ataagcccctgttgctgttg	1654	20	60.132	50	3	0	0.85
XCC0394	596	cccagccgctactgtaattg	1466	20	60.648	55	5	2	0.75	tggagtcttggcacaacaag	2061	20	59.873	50	4	2	0.85
XCC2583	451	gtaaatgccgacgtggctc	117	19	61.604	57.895	6	2	0.789474	cttcgtaaccgcccattatc	567	20	59.433	50	3	1	0.8
XCC0540	257	agcggattcaccacgatg	217	18	60.652	55.556	3	2	0.833333	gattgccgtgtactggtgc	473	19	60.136	57.895	4	2	0.842105
XCC1585	523	gaacggtccagcgtgaaac	400	19	61.667	57.895	4	2	0.842105	atgggttcctgaagtcatgc	922	20	59.934	50	6	2	0.8
XCC0283	629	gagttacgtagacgccacagc	524	21	59.957	57.143	6	2	0.809524	gggtgagcagtaccttgtgc	1152	20	60.721	60	4	2	0.8
XCC4212	751	ccgaagatgatttcgacgc	274	19	61.686	52.632	7	2	0.842105	accgtgctgtccttgtcttc	1024	20	60.307	55	3	0	0.85
XCC0728	601	gattctttgcggtgaagctg	190	20	60.914	50	4	2	0.8	aatagcggtgtacggaggc	790	19	60.111	57.895	4	2	0.789474
XCC1882	270	ggtcaacggctaccaggaac	191	20	61.84	60	3	1	0.85	gtgtagtcgacatacccgcc	460	20	60.406	60	8	2	0.75
XCC2017	575	gctgtatgcatattgccgc	215	19	60.224	52.632	8	3	0.789474	cttgcagatcgagcgtcag	789	19	60.868	57.895	4	2	0.789474
XCC0407	781	ttgaggtcgggaatgctg	643	18	60.772	55.556	2	1	0.833333	tactgatccgcctgttttcg	1423	20	61.157	50	4	2	0.85
XCC0254	343	gatcgcgtgcttgtagagc	114	19	59.719	57.895	4	2	0.842105	gatcactctgggcttgatcg	456	20	60.769	55	5	2	0.8
XCC4229	460	tgggaccagtcctattacgc	1329	20	59.955	55	6	2	0.8	tgtcggcatagccgtagaac	1788	20	61.188	55	6	1	0.85
XCC0907	485	tgaaggaattcggctacacc	52	20	60.074	50	6	0	0.8	acggaacgggaacttgaac	536	19	59.958	52.632	3	1	0.842105
XCC1194	620	agaaggtcatggtggtctcg	388	20	60.112	55	4	2	0.85	ttccttcatgtcgttgaggtc	1007	21	60.104	47.619	4	2	0.809524
XCC0057	272	tattgatcgcctgacgacg	1	19	60.785	52.632	5	3	0.789474	ttgctcacctcagcactgg	272	19	61.197	57.895	6	2	0.842105
XCC2738	695	tatcgaagatcggttgttgg	602	20	58.572	45	4	3	0.8	ggtcttttgtaacgccgaag	1296	20	59.747	50	3	0	0.8
XCC0573	698	actcaagatcagccagtcgc	101	20	60.564	55	4	3	0.85	ccttatccgtgtagatccgc	798	20	59.551	55	4	2	0.8
XCC2928	735	gcaaaggtgtctgtggtgg	187	19	60.146	57.895	3	0	0.842105	gaatagtgcaacggtacaggc	921	21	59.651	52.381	4	2	0.761905
XCC3402	731	attcgctgctgcaggactac	1195	20	60.569	55	7	3	0.8	gttgatgatctgttcgcgg	1925	19	60.217	52.632	5	2	0.842105
XCC3397	541	attcgcccgagtaggtctg	80	19	60.225	57.895	4	1	0.842105	tcgctccttatcgaacaagc	620	20	60.49	50	4	2	0.8
XCC4020	727	acgtcggtcttgatggtgac	2053	20	60.999	55	4	3	0.85	gcagattagtcctgatcgacg	2779	21	59.851	52.381	6	3	0.761905
XCC2501	551	ccgatcgaacaccttgctc	3	19	61.77	57.895	6	3	0.842105	tcccaattgatcagtttccag	553	21	59.918	42.857	8	1	0.809524
XCC0511	375	acatcacagcgaactcaagg	9	20	58.882	50	3	0	0.8	cataccgagctcgaccagac	383	20	60.823	60	8	1	0.8
XCC2959	752	attgagatcgtgcttcaggc	90	20	60.37	50	4	3	0.75	cctgtctggagatcggctac	841	20	59.827	60	4	0	0.8
XCC2392	354	cgaaacgctgttcaactgg	131	19	60.433	52.632	5	3	0.789474	gtttccaggtacagccacg	484	19	59.15	57.895	4	2	0.789474
XCC1262	636	agccaatacctggaccgtg	86	19	60.929	57.895	3	1	0.789474	aggtccacaaaagcttcgc	721	19	60.39	52.632	6	2	0.842105
XCC3845	615	atgcctaccgcattgaaatc	349	20	59.929	45	4	2	0.8	ggaacaggttatcggcactg	963	20	60.517	55	4	3	0.8
XCC2257	769	caactacggcttctacatggg	353	21	59.64	52.381	4	0	0.809524	ctccacgtcgaacaactgc	1121	19	60.457	57.895	6	2	0.842105
XCC2102	607	tgccgtttgagtagatgacg	524	20	59.864	50	3	2	0.8	acaccgatcaaggccagtag	1130	20	60.134	55	4	1	0.8
XCC4018	304	ggttcgtcacgccaatg	34	17	59.594	58.824	5	3	0.823529	cccccgaaattaagcaatc	337	19	59.355	47.368	4	0	0.789474
XCC3793	752	ccttcgatgactgccttgg	607	19	61.756	57.895	4	2	0.789474	accgtgtttgtttcccctg	1358	19	60.796	52.632	3	1	0.842105
XCC2761	294	atagatttcccaggtgtcgc	30	20	59.009	50	3	2	0.8	accgtgcaccgttatctgg	323	19	61.934	57.895	8	2	0.842105
XCC2597	557	ctgttcgttccacacgtagg	840	20	59.209	55	4	2	0.8	agaatttgctgtcgtgggag	1396	20	60.255	50	4	0	0.8
XCC1842	229	actgcgccttcaggtctttc	35	20	61.858	55	4	0	0.8	cagtttctggacacctccg	263	19	59.241	57.895	4	2	0.842105
XCC0395	624	gttgacctcggtccagttg	30	19	59.086	57.895	6	2	0.789474	tcaaatattgcagtcgcagc	653	20	59.983	45	6	3	0.8
XCC2197	237	tagggtcactgatggcattg	19	20	59.522	50	5	3	0.85	tttcgaagtacaccgtgaagg	255	21	60.154	47.619	6	3	0.809524
XCC0811	381	ttcaatttgcacagcaggc	58	19	60.953	47.368	5	2	0.789474	tggctatcaactgcaactgg	438	20	59.864	50	4	2	0.8
XCC1697	620	gacgtacttaccgaccaccg	765	20	60.431	60	4	2	0.8	tctacgaaaacgtgatccgc	1384	20	61.168	50	4	2	0.8
XCC1097	391	caaaagcaccaagcaggc	125	18	60.539	55.556	2	2	0.833333	gctgctggaactacgcttg	515	19	59.755	57.895	3	0	0.842105
XCC0796	202	gaacagcaggtccgacaag	75	19	59.404	57.895	5	3	0.842105	acggcagttggaccatttc	276	19	60.919	52.632	5	1	0.789474
XCC1669	293	ctgctgctcttcgtcttacg	156	20	58.975	55	3	3	0.85	accgtgactaatgcgagcag	448	20	61.394	55	4	2	0.75
XCC2883	333	ccgaccatccacaagatcac	24	20	61.356	55	4	0	0.8	agtaggagcaagcgtcatgg	356	20	60.419	55	4	2	0.85
XCC2362	649	tcttcctggctgaccatttc	730	20	60.195	50	3	0	0.8	attaccgcatcatctcgctg	1378	20	61.161	50	3	2	0.8
XCC1325	302	tgatcacgatctccaccttc	17	20	58.588	50	6	0	0.8	tatgtccgaaatgaccgtcc	318	20	60.723	50	5	3	0.8
XCC0240	743	cgctcagcacattgacgtag	1763	20	60.618	55	5	0	0.8	ccatctggtggtcaagctg	2505	19	60.253	57.895	5	2	0.842105
XCC2184	530	tgcgggtaggtcttcttgac	652	20	60.255	55	3	1	0.8	gtgatcaccgagccgtttac	1181	20	60.526	55	8	2	0.8
XCC3080	448	accctgatcgactttgcg	78	18	59.787	55.556	4	2	0.833333	cttcgggaacaaattcaacg	525	20	60.472	45	4	2	0.8
XCC3246	552	gcaggtcgtagaaataccgc	251	20	59.736	55	3	2	0.8	ccgagcgtttgaacatgac	802	19	60.256	52.632	4	1	0.789474
XCC0353	652	ggtgcatatgagcctgcac	116	19	60.25	57.895	6	3	0.842105	ttacaaagtggtggatgccag	767	21	60.928	47.619	4	2	0.761905
XCC0763	562	gatccttcgcataccaccc	131	19	60.296	57.895	4	0	0.789474	aagaaggtctgcaatgcctg	692	20	60.397	50	5	1	0.85
XCC2704	576	gaaacctatttcttccgcgag	252	21	60.21	47.619	4	2	0.809524	tcaggctttacggaagatcg	827	20	60.344	50	4	2	0.8
XCC1169	726	caaccagtgcaggcgatag	1530	19	60.42	57.895	4	2	0.842105	cagctgctgacacgactgac	2255	20	60.841	60	7	1	0.75
XCC2865	456	ctcggattgcaggaagtagg	432	20	59.83	55	4	0	0.8	accgatcacgatcagctttc	887	20	60.226	50	6	2	0.85
XCC1416	621	ccttttcgtacagctccagg	806	20	59.869	55	4	3	0.85	atctgtccgctgcctatgag	1426	20	60.384	55	3	2	0.8
XCC0491	303	attccgtgcaatccaatacg	39	20	60.721	45	4	2	0.85	ctgctgtatcgcttcgacc	341	19	59.562	57.895	4	0	0.842105
XCC2497	719	aggtggtctcgtcatcgaac	2393	20	60.12	55	4	3	0.85	cgaagtcacgatcacccac	3111	19	60.105	57.895	4	0	0.736842
XCC1994	427	ggagaactgcccatgaaaac	105	20	59.532	50	4	0	0.8	tgaccatcgccttgatgtag	531	20	59.673	50	4	2	0.8
XCC1968	202	gtaatacggcccttggtgag	16	20	59.452	55	5	0	0.8	tgtcgaaagacgactccattg	217	21	61.22	47.619	4	3	0.761905
XCC3863	332	gcagatacggcaacgacttc	110	20	60.807	55	2	2	0.8	accgttatctgcggtgctc	441	19	61.224	57.895	4	2	0.789474
XCC3364	762	agctgatcgacctgtcactg	331	20	58.995	55	4	3	0.8	cttcgtcgttcatcagatcg	1092	20	59.394	50	5	3	0.85
XCC0131	583	acgggtcattcaccaatagc	88	20	59.82	50	5	2	0.8	cacttatcccgccgatacac	670	20	60.352	55	4	0	0.75
XCC3311	377	ctgagcgctcctgtgtttg	36	19	60.751	57.895	8	0	0.789474	agatagatgcgtgactgccc	412	20	60.249	55	3	0	0.75
XCC2774	425	cttcggcctgatcgatgtc	161	19	61.747	57.895	6	2	0.842105	gatgctgtggtacgaagtgg	585	20	59.165	55	4	0	0.8
XCC1425	609	ggcttgagcaacatctccag	49	20	60.945	55	4	3	0.85	cgacgatctatgcgtgtcc	657	19	60.241	57.895	4	0	0.789474
XCC3471	700	actgatctgtggttccctcg	8	20	60.112	55	6	2	0.85	aatgtcgtaggtcttttcggg	707	21	60.359	47.619	4	0	0.761905
XCC2900	165	ccgtgctgggttattacctg	28	20	60.378	55	6	2	0.8	gcaactctagacagagcgcc	192	20	60.307	60	6	2	0.75
XCC1278	538	cctgttcgagactcttgcg	157	19	59.71	57.895	5	2	0.842105	atgcctggctattgtggg	694	18	59.476	55.556	5	0	0.833333
XCC1706	681	gatcgagatatgcccggtg	96	19	61.4	57.895	4	2	0.789474	cgcgtactggttagcaacg	776	19	60.465	57.895	4	2	0.789474
XCC2600	597	gtaggtggacttggactgcg	141	20	60.711	60	2	2	0.8	cgtccgctgttggtctatg	737	19	60.271	57.895	2	0	0.789474
XCC0537	318	aatttcgacgccaaattcag	215	20	60.074	40	8	2	0.85	atggcacttaggcaatctgg	532	20	60.096	50	5	0	0.75
XCC2866	729	ggtcttgctcgtacctgacg	5	20	60.854	60	4	2	0.8	tcgaagccttcctctacctg	733	20	59.569	55	7	1	0.8
XCC0144	610	ccgctatatccagtcgatcag	191	21	59.699	52.381	5	3	0.761905	gttgcgtaccgaaacaacg	800	19	60.165	52.632	6	2	0.842105
XCC1872	641	atgtccgaaggcgatacctc	12	20	61.376	55	3	2	0.8	tactggctgcacacggtaag	652	20	59.928	55	6	1	0.8
XCC2305	597	gcactacggcagttttcgtc	989	20	60.837	55	5	1	0.85	acaaagccgttgttccagtg	1585	20	61.124	50	7	3	0.8
XCC2117	223	gttcgaactcctgcttgcc	62	19	60.94	57.895	8	1	0.842105	cacgatgtggacatctcagg	284	20	60.113	55	8	1	0.8
XCC2447	791	tctcacccagctctacgatg	101	20	58.984	55	4	0	0.8	actcgccttcgtacaggaac	891	20	59.357	55	4	2	0.8
XCC0475	475	gatcaaccacgtcggagag	179	19	59.196	57.895	4	2	0.842105	ctagaaacggtaggcgatgg	653	20	59.724	55	4	2	0.8
XCC0628	448	agtggacgcggatctcatc	182	19	61.218	57.895	4	3	0.789474	ttgtacgacgaacgcaacac	629	20	60.764	50	5	0	0.8
XCC1522	188	acaacgccatgacgacc	116	17	58.975	58.824	6	0	0.823529	tcagatgatgcttgcggtag	303	20	59.972	50	4	2	0.85
XCC3523	679	tgttgggcgacgacttg	1858	17	60.403	58.824	3	1	0.823529	gcatacattgcttcatcggc	2536	20	61.543	50	3	2	0.8
XCC4074	561	gattgggccttgtacgacag	780	20	60.517	55	4	2	0.75	cacttcgatgtgcgagttg	1340	19	58.962	52.632	8	2	0.789474
XCC1903	737	atcgcaacctggtcgaag	805	18	59.787	55.556	5	1	0.833333	cttgatcaccacttcctcgc	1541	20	60.801	55	6	2	0.85
XCC0383	673	cgtagatgacttcccacgaac	104	21	59.607	52.381	3	0	0.761905	gagtcgctcgactatctcgg	776	20	60.119	60	8	1	0.75
XCC0633	582	gtcgagtttttccaggatgc	231	20	59.676	50	5	2	0.85	caataccgggtggtgttcc	812	19	61.03	57.895	5	0	0.789474
XCC3593	220	tgaggtattgcttgaccgag	41	20	58.874	50	3	2	0.8	agctacctggagatgctggc	260	20	61.855	60	4	2	0.8
XCC0379	578	caatatttcccggcatgg	338	18	59.697	50	6	2	0.833333	cagacaagatgacgcccac	915	19	60.263	57.895	2	0	0.842105
XCC2517	796	caccgatgaacaggatgaag	1280	20	59.086	50	4	0	0.85	caatacgtcaccatcctcgg	2075	20	61.316	55	4	2	0.8
XCC1216	390	agcaggtcacagcgtcaag	62	19	60.195	57.895	3	1	0.842105	gctactggaatagcgatccg	451	20	59.829	55	6	2	0.8
XCC2466	400	tgatcgacaggaacaacacc	893	20	59.525	50	4	0	0.85	cccatcatcggctatctctc	1292	20	59.611	55	5	0	0.8
XCC0316	355	gaacagcatctggtggaactc	111	21	59.718	52.381	4	2	0.809524	cgcgatagtccagaaaatcc	465	20	59.668	50	4	2	0.8
XCC1644	356	gtgttgaacagcgacgacttc	6	21	60.891	52.381	7	3	0.809524	gtggcgtcgaggtagtaacc	361	20	59.621	60	4	3	0.8
XCC2483	749	tatttcttgaggtcggtgcc	814	20	60.074	50	2	2	0.85	gcgtgggacacctactatcg	1562	20	60.538	60	3	2	0.75
XCC1525	759	cggtctcgcaacacctctac	7	20	60.854	60	6	0	0.8	gggtctgccacgactcatac	765	20	60.542	60	5	2	0.8
XCC2448	511	atcggctatcgtggttcatc	195	20	59.923	50	3	1	0.8	cctcattcaaatcgtactcgc	705	21	59.722	47.619	4	2	0.761905
XCC2579	641	gatgacacgggcaagctac	714	19	59.261	57.895	4	0	0.842105	atttcttcggatgaggtggg	1354	20	61.211	50	5	0	0.8
XCC3671	793	gctgccagacgatgaagtc	1175	19	59.521	57.895	5	2	0.842105	gacttcggtttcgatgtgg	1967	19	59.074	52.632	4	0	0.842105
XCC1143	721	ctggctgcggcaaattac	227	18	60.366	55.556	5	3	0.833333	caacaagggtgctccacag	947	19	60.293	57.895	4	1	0.789474
XCC0156	705	gtccatcagctgcgtaaagc	138	20	60.945	55	6	3	0.8	tatgtgccggtctacaccac	842	20	59.445	55	6	2	0.8
XCC1361	606	tgatcaggcacccttgattc	5	20	61.016	50	6	3	0.8	ttgagcccttcgctgttg	610	18	61.107	55.556	3	0	0.833333
XCC0216	601	aaatgcggttcttccagttg	287	20	60.11	45	3	2	0.8	tattccttcacccctaagcg	887	20	59.178	50	3	3	0.8
XCC1287	756	cagctggatcgggtgtatc	504	19	59.051	57.895	6	0	0.789474	gccatctcctgcattactcg	1259	20	60.765	55	4	2	0.8
XCC4188	203	gaagagcccttcaccatcg	6	19	60.753	57.895	8	2	0.842105	cgctgctcgtaaatctcgtc	208	20	61.071	55	3	1	0.8
XCC0873	792	tagagcgagctgaccgactc	10	20	60.844	60	4	3	0.8	gcaggaagtgttcgtcatcc	801	20	60.667	55	3	0	0.85
XCC2688	598	gaaagcccacatccatcg	173	18	60.006	55.556	2	2	0.833333	gtgctgccggaatatctgtc	770	20	60.634	55	4	2	0.8
XCC2418	723	tcgtaatcgccatcgatatg	193	20	59.501	45	6	2	0.85	ggtggtgatcccgtacttcc	915	20	61.548	60	4	0	0.8
XCC4083	227	gccgagtgacatcgcatac	54	19	60.25	57.895	5	2	0.789474	attccgatgtggaactggtg	280	20	60.78	50	4	0	0.85
XCC3328	788	ggtgtaacgcaacatcatgg	147	20	59.847	50	5	3	0.8	catacgacaaatacggcagc	934	20	59.21	50	3	3	0.8
XCC1766	790	gctgcggttggatttgag	534	18	60.353	55.556	3	0	0.833333	ttcagttacatccccgttcac	1323	21	59.845	47.619	3	2	0.809524
XCC0670	785	tcatacgaaaacaagcgcac	1279	20	59.879	45	4	2	0.85	atgatcaaccagagcgcc	2063	18	59.75	55.556	6	2	0.833333
XCC2357	659	tgtccggaataggtgtagcc	358	20	59.955	55	6	1	0.8	ctgggccatgtgttcttcac	1016	20	61.527	55	5	1	0.8
XCC1942	605	gcgtatcggaattcagcg	305	18	60.329	55.556	6	2	0.833333	caataactcctcgctcagcc	909	20	59.978	55	5	3	0.8
XCC1140	620	tacctggcaccggtcaatac	438	20	60.776	55	6	1	0.8	acgggtgtggggtactttag	1057	20	58.837	55	4	2	0.75
XCC0922	754	tcccgaatactggaatctgc	617	20	60.036	50	6	2	0.8	cgactgctcgtaattcaggc	1370	20	60.934	55	4	2	0.8
XCC1742	510	caacttacccttcagcgagg	9	20	59.869	55	3	2	0.8	atgcgtcattccgtttcc	518	18	59.456	50	4	0	0.833333
XCC3119	535	tctgttggacattgctcctg	32	20	59.831	50	5	1	0.8	agccagatagaccacgaagc	566	20	59.459	55	2	2	0.8
XCC1906	683	aataacgccaacgatgtgg	54	19	59.41	47.368	4	2	0.842105	agttcgaagactttgaggcg	736	20	59.615	50	7	2	0.85
XCC2757	596	ggcgagcagaaagacatagg	267	20	59.978	55	2	2	0.8	caatgacccagccttcctc	862	19	60.606	57.895	3	1	0.842105
XCC1400	561	cagcttgaggtcgacgatg	747	19	60.564	57.895	6	2	0.842105	gaaaccaagctgttcgtgtg	1307	20	59.339	50	4	1	0.8
XCC2084	642	tcaacagcgcaccgactac	2734	19	61.04	57.895	4	0	0.842105	gcgtggagtgctcagatacc	3375	20	60.833	60	4	2	0.75
XCC3050	639	tggattcgcgctatttcaac	1333	20	61.105	45	6	1	0.8	tgtggctcacttgcgtattc	1971	20	59.871	50	4	2	0.8
XCC0860	523	aaattgcccaggtaaaagcc	556	20	60.312	45	4	1	0.8	cgttcaacgagtggaaggac	1078	20	60.69	55	7	1	0.85
XCC4179	557	catcgaaccgtggattgc	308	18	61.067	55.556	4	2	0.833333	cgtaatacacctggaagccg	864	20	60.514	55	5	2	0.8
XCC1253	256	gacgtacctacatcggtcgc	27	20	60.547	60	6	2	0.8	cattgagcgtctgtctcacc	282	20	59.42	55	4	0	0.8
XCC1208	339	gtggatttctacgtccaggc	54	20	59.556	55	4	2	0.8	acggaaataccaggaacgtg	392	20	59.853	50	4	2	0.8
XCC2848	682	ctcaacctgttgttcaacgc	2784	20	59.339	50	6	2	0.85	gcaagaacccattgcatcc	3465	19	61.42	52.632	4	2	0.842105
XCC0906	272	taaccgtatcaagaagggcg	5	20	60.089	50	3	2	0.85	atttgcgtccatcctccag	276	19	61.021	52.632	2	2	0.842105
XCC1049	369	ggcacgtattctgattgtcg	2	20	59.152	50	4	2	0.8	tcgtctttctggttgaacacc	370	21	60.141	47.619	5	2	0.809524
XCC2479	760	ggcaaatcggagttctgaag	245	20	59.813	50	5	3	0.85	ggagccaacgccaatagtag	1004	20	59.73	55	3	2	0.75
XCC1770	174	ttgtgcgcgtccacatatac	46	20	60.554	50	6	2	0.75	tttcagcacctatgccattc	219	20	58.723	45	5	1	0.85
XCC4228	720	cgatgagatagccgccatac	416	20	60.594	55	5	3	0.8	gactggtcacgctggattc	1135	19	59.2	57.895	4	3	0.842105
XCC2167	660	cctttgactggagcaacctc	76	20	59.844	55	4	2	0.8	tcagatccaccgtgctttc	735	19	59.778	52.632	5	1	0.842105
XCC2879	726	gtgctgttcaagacggtgc	51	19	60.466	57.895	3	2	0.842105	cgcaacgaaatagttgatcg	776	20	59.325	45	6	2	0.8
XCC2232	609	tcgtgatgtcgatcagtgc	598	19	59.318	52.632	5	2	0.842105	tcagatagaagcccagtgcc	1206	20	60.362	55	3	1	0.8
XCC1515	616	tcgtaggagtcctgctccag	640	20	60.545	60	7	3	0.8	acgagaatttccagcccac	1255	19	60.065	52.632	5	0	0.842105
XCC1378	702	cagatctactccgaggcgac	336	20	59.973	60	6	3	0.8	ggtcaccgtatcggtataggc	1037	21	60.596	57.143	6	2	0.809524
XCC0430	646	ttgacctcttcgtcgatgc	124	19	59.934	52.632	5	3	0.842105	atgtgctgctgtactgggg	769	19	59.717	57.895	4	2	0.789474
XCC2344	685	aatggtggaaaccaaactgc	203	20	59.836	45	4	2	0.85	gaaggcgtaagcgttttcc	887	19	59.837	52.632	6	2	0.789474
XCC3401	511	gccgctacagtgactacgtg	37	20	59.54	60	5	2	0.8	cgatacaaggcctgcatttc	547	20	60.606	50	6	2	0.8
XCC3089	571	aatcgcgactcatctgtgc	2	19	59.966	52.632	6	2	0.842105	cgcttcatccgtacctatcc	572	20	59.551	55	4	0	0.8
XCC4055	751	tccacacggatcaggtgatag	148	21	60.929	52.381	6	3	0.761905	cggagatctcttgcatgttg	898	20	59.394	50	8	1	0.85
XCC0026	782	gatgcacgttgtaggcgtag	71	20	59.371	55	4	2	0.8	cagctatttcgctgggactg	852	20	60.924	55	6	1	0.8
XCC0439	161	cttcggtttcatgttcgagg	374	20	60.626	50	4	0	0.85	caccggggatgtacttgtg	534	19	59.815	57.895	4	0	0.789474
XCC3228	601	atttcgcatatcgatcgtcc	1080	20	59.891	45	6	2	0.8	aacgagcaacttcgtccttc	1680	20	59.478	50	5	1	0.8
XCC1375	655	gctactggaaccccaagatg	61	20	59.55	55	3	1	0.85	aactcttcttcgcgaaccg	715	19	60.523	52.632	8	2	0.842105
XCC0038	192	acttcaccatctccacccag	394	20	59.962	55	2	1	0.85	tgtaggtttccgcatgctc	585	19	59.814	52.632	6	2	0.842105
XCC3749	433	attctcgaatttcccgatcc	15	20	60.231	45	6	2	0.85	gatagtccacgaacagcttgc	447	21	59.896	52.381	4	2	0.809524
XCC2166	685	gagcttctacatcaaccgcc	1649	20	59.843	55	4	1	0.8	cacggtgtcaggattcagc	2333	19	60.263	57.895	5	2	0.842105
XCC2793	503	gccttgatggtcagatccag	10	20	60.622	55	5	3	0.85	tacacgctcaccatccagaac	512	21	61.112	52.381	2	0	0.809524
XCC2632	515	gcgaacttcagcttctggtc	997	20	60.142	55	5	2	0.85	ctggacgtcagcaagctctc	1511	20	61.3	60	6	2	0.8
XCC3985	563	gctgatgaacttggagtggg	357	20	60.656	55	3	0	0.8	tttatcgggcgtacaaggag	919	20	60.089	50	4	0	0.8
XCC3177	688	tagaaccatttaccggccac	1348	20	59.823	50	4	0	0.8	ggtgtgacatgcgagtgtg	2035	19	59.706	57.895	5	2	0.789474
XCC0406	636	ttacaacgtggatggtgtgc	785	20	60.436	50	4	2	0.8	caacgcagcttcagatagtcc	1420	21	60.03	52.381	4	1	0.809524
XCC0093	654	tacacggtgattctcgagcc	672	20	61.208	55	6	2	0.8	atccgacaacgaggtaaacg	1325	20	59.993	50	3	2	0.8
XCC0088	193	ggtttggtcaggaacaggac	1702	20	59.405	55	4	2	0.85	aaacccaatgccttgttgg	1894	19	60.74	47.368	6	1	0.842105
XCC1869	665	caggtggtcaacaccatgtc	1704	20	59.846	55	7	1	0.85	aactcttgccagtttccatcc	2368	21	60.49	47.619	4	0	0.809524
XCC2375	651	caagggcttcaactacgcac	122	20	60.827	55	4	0	0.8	gacaggaagaacatcaccgc	772	20	60.667	55	2	2	0.85
XCC0898	601	ttgtaacccttggtcggaac	55	20	59.83	50	3	3	0.8	acaagcagcactaccgcatc	655	20	61.407	55	3	1	0.8
XCC1131	614	atggccttcacccatctg	0	18	59.425	55.556	4	2	0.833333	ttcgcggcaatactgaagtc	613	20	61.304	50	4	2	0.8
XCC3410	698	ttcgccgtacagatcgaag	270	19	59.956	52.632	4	0	0.842105	tcgacatccaggtcaatgg	967	19	60.479	52.632	4	2	0.842105
XCC3090	709	cattgccggtatacacctcg	266	20	61.292	55	6	2	0.8	ggtcagcggatcctgtttg	974	19	61.628	57.895	6	2	0.842105
XCC1225	206	gaactgcatgattgccgag	33	19	60.369	52.632	4	0	0.789474	gattcacttccgaagccttg	238	20	59.813	50	7	3	0.85
XCC0750	472	ttacccttgcacgctgtacc	24	20	61.08	55	4	2	0.8	gggtcatgggaatttcgtc	495	19	60.127	52.632	5	1	0.789474
XCC3645	479	aggactggacataacgcgg	2	19	61.071	57.895	4	2	0.789474	ccgcacaaaatcagcctc	480	18	60.353	55.556	3	1	0.833333
XCC0621	757	cacttatgcgggcaatctg	101	19	60.227	52.632	4	2	0.789474	gtaggcgatctggctctcac	857	20	59.981	60	4	2	0.75
XCC4237	597	gtaggccgaatagatggtgc	2175	20	59.556	55	4	2	0.8	gtggacgtcaaggtcggtag	2771	20	60.567	60	6	0	0.8
XCC2740	355	atacacaccctgcaggcac	2	19	59.567	57.895	8	2	0.789474	accgatagcctaaagtgggc	356	20	60.471	55	5	3	0.75
XCC3158	202	tgggcatcgcgtatgag	13	17	60.336	58.824	6	2	0.823529	agatacgcgaacacggtgtag	214	21	60.204	52.381	7	3	0.809524
XCC3904	581	ggtgttgtccacttccacg	456	19	59.988	57.895	3	2	0.842105	cctaccgttttgcacgctac	1036	20	60.689	55	4	1	0.8
XCC4002	794	tgtagcttgtaaagtgccgc	619	20	59.136	50	4	3	0.8	acgcggcttgaagtaaattg	1412	20	60.264	45	5	2	0.8
XCC0266	320	gtgaatcaggccgttgtagc	96	20	60.667	55	5	2	0.8	tccgctatgaagtgttgctg	415	20	60.011	50	2	1	0.8
XCC3976	515	aagacctacgacaacggcac	54	20	60.179	55	2	0	0.85	ttgatctccttgagcacgc	568	19	60.088	52.632	4	2	0.842105
XCC3775	490	caaacagctgcatgatttcc	140	20	59.276	45	6	1	0.8	ctgaccgatgtcagcttcg	629	19	60.564	57.895	6	3	0.842105
XCC2613	459	atgaaatgccgactcatcg	0	19	59.62	47.368	4	3	0.789474	gtaaggatgattggccagc	458	19	58.102	52.632	6	2	0.842105
XCC3558	773	gtgagccattcgggaaatc	115	19	60.419	52.632	4	2	0.789474	acgaccagacagatgagcc	887	19	58.766	57.895	2	1	0.842105
XCC0826	484	gggagaaatccccagttcag	102	20	60.822	55	4	1	0.8	acaggcttgcgatgcag	585	17	59.648	58.824	4	2	0.823529
XCC3966	532	gacctgttcctggattgcac	636	20	60.52	55	5	2	0.85	tcacgaaatcgcggatatg	1167	19	60.583	47.368	4	2	0.842105
XCC0734	759	caaggtgatctacgcacagc	1958	20	59.47	55	4	2	0.8	tgcttgtacttcttgccgc	2716	19	60.15	52.632	4	3	0.842105
XCC0696	587	cacattttcccgctgattg	375	19	60.057	47.368	2	0	0.842105	cactggctcacatccttgg	961	19	60.253	57.895	3	2	0.842105
XCC0348	507	agatactggtccttgagccg	22	20	59.308	55	3	2	0.85	gtttctggaacacaccccg	528	19	61.366	57.895	5	2	0.842105
XCC1897	795	gctaaaggttcgtcagcctc	43	20	59.08	55	3	1	0.8	tggaacaattaggctttgcc	837	20	60.074	45	4	3	0.85
XCC0444	795	cttgttcgccatcatgacc	734	19	60.064	52.632	6	3	0.842105	cgcacctgttccaaatacg	1528	19	60.119	52.632	2	2	0.842105
XCC0574	515	acgttattacaccggcttcg	167	20	60.018	50	4	2	0.75	ggtcagccgaaacagttacc	681	20	59.598	55	5	3	0.8
XCC2703	747	gtggcttatcagcccaagc	522	19	60.76	57.895	8	3	0.842105	atcagtgggaagctcgctg	1268	19	61.524	57.895	4	3	0.789474
XCC0984	706	gtcatccgtatctgcaaggg	204	20	60.483	55	4	1	0.8	gctgttcggttacgtggtc	909	19	59.154	57.895	4	1	0.842105
XCC2726	757	cgtttattgcgactacccag	172	20	58.32	50	2	1	0.75	acgatgatctgttgccgac	928	19	59.653	52.632	5	3	0.842105
XCC2780	150	gcaggacttcaacctgatgtg	302	21	60.706	52.381	5	3	0.809524	ctatcgcggccaaaacttg	451	19	61.657	52.632	4	3	0.842105
XCC2036	680	agtcagccggtaatacagcg	191	20	60.292	55	5	3	0.8	ctacatcatccacggtgcc	870	19	59.934	57.895	5	2	0.842105
XCC0992	570	cgatcttggtaccccacttg	80	20	60.366	55	6	2	0.75	tacatgttctggacgccatc	649	20	59.527	50	6	3	0.8
XCC1417	294	tggtacaggaacgcaaacag	5	20	59.758	50	4	1	0.8	cgtttgccgagaaaaagc	298	18	59.542	50	4	2	0.833333
XCC0412	600	atggctcgcccgattac	1918	17	59.575	58.824	4	0	0.823529	catcgagcacattgcgatac	2517	20	60.251	50	4	1	0.85
XCC1930	656	ggaggccttgagataggcac	57	20	61.126	60	6	1	0.8	cactgattaacttgaatccgacc	712	23	59.885	43.478	7	1	0.782609
XCC0729	618	atggcgaggtaacctggag	301	19	60.081	57.895	7	3	0.789474	cgaaaatttcttcgtagcgg	918	20	59.847	45	7	1	0.8
XCC0191	435	ttacttggtcggtgcgg	0	17	59.177	58.824	2	1	0.823529	gaggtcaagggcacagtcac	434	20	60.723	60	3	3	0.8
XCC1193	651	ccgaatacgatccacgacag	145	20	61.455	55	4	1	0.8	gacaatcgttctcatcgcc	795	19	59.186	52.632	4	1	0.842105
XCC0857	714	ggtgtagtgctcggtcatcc	468	20	60.542	60	2	1	0.8	ttgatcgggttgtgccttac	1181	20	60.894	50	4	0	0.8
XCC0885	628	ccttcgaagacgcaatcaag	61	20	60.904	50	8	2	0.8	gacaggctcgactgatccac	688	20	60.84	60	4	0	0.8
XCC1157	568	atcaggtaggactccacccc	211	20	60.194	60	7	3	0.75	aggaactggacgaagtgcc	778	19	60.253	57.895	4	3	0.842105
XCC2725	241	cgtgactaccaccggaatc	174	19	58.945	57.895	4	3	0.842105	cctggatgtggaaatcgtg	414	19	59.902	52.632	4	2	0.842105
XCC0663	365	catccttgatggtcagatcg	74	20	59.036	50	5	2	0.85	cagctcgttgctggagatg	438	19	60.716	57.895	4	2	0.842105
XCC2912	676	acgcattgactccttgacg	462	19	59.846	52.632	3	3	0.789474	ttctgtgatgaacagctcgg	1137	20	59.984	50	4	2	0.85
XCC2513	513	tcgttggatggtttcttcttg	31	21	60.096	42.857	2	0	0.809524	tgagtccttgggtctggaac	543	20	60.088	55	3	2	0.8
XCC0160	593	cgattgcatccacaccttg	126	19	61.103	52.632	4	1	0.842105	gtgcgctgatgtacaaggac	718	20	59.323	55	6	2	0.8
XCC0108	736	actgatctggctggaaccac	350	20	60.12	55	4	2	0.85	ctggatgtccacacacaacg	1085	20	61.07	55	6	2	0.8
XCC1584	344	atacgatcagaacggcaacc	11	20	59.962	50	5	1	0.85	tgttgagggtgcgcaatac	354	19	60.681	52.632	6	1	0.789474
XCC2288	246	ggtcactaccagatcgccag	237	20	60.678	60	4	2	0.8	atgaatacgccactcccg	482	18	59.476	55.556	2	2	0.833333
XCC4209	328	agccagtacaccctgattgc	117	20	60.142	55	4	2	0.8	acatgtatttgccgaccagc	444	20	60.925	50	6	2	0.8
XCC0322	287	aatgcgattgccctgtttc	3	19	60.998	47.368	4	0	0.842105	agcttggccaacgcatac	289	18	59.83	55.556	8	2	0.833333
XCC3993	574	aacacctggtcttcgtgcag	1201	20	61.307	55	7	2	0.8	tgagtgagcaagtgaccacc	1774	20	59.872	55	4	2	0.8
XCC3128	448	ttgagcgccattattatccc	51	20	59.892	45	4	2	0.85	aatcgcagccgtagacaatg	498	20	61.188	50	3	3	0.75
XCC1035	205	taccaaagcactggagtcgg	98	20	61.224	55	4	1	0.85	catccacgcaggaatatcg	302	19	60.041	52.632	4	2	0.842105
XCC0541	649	gtcgatccacctgcaacag	14	19	60.263	57.895	6	3	0.842105	gtcaacacggactacgacctc	662	21	59.637	57.143	3	2	0.761905
XCC0419	636	gaatttggggtagtactcggc	504	21	59.849	52.381	6	2	0.761905	acctaccaatcgctggaaac	1139	20	59.056	50	3	0	0.8
XCC4211	248	gccagtaacgaccaactgc	18	19	59.308	57.895	4	2	0.789474	cacaattcgtccagaccg	265	18	58.558	55.556	4	2	0.833333
XCC2739	559	gcgagtaataacgcaggtcc	503	20	59.736	55	4	3	0.8	gaaagcgtttatttgcacgg	1061	20	60.619	45	4	1	0.8
XCC0253	432	aaatccttcctgctgtcctg	3	20	59.284	50	2	1	0.85	cttgttgcgatacatcaccg	434	20	60.134	50	4	2	0.8
XCC3358	562	acctgtcgtactcattgggc	1741	20	59.997	55	4	2	0.8	aacaggttcacctgcgtgtag	2302	21	60.222	52.381	8	2	0.761905
XCC0776	642	taccggcgaacatcaacc	1841	18	60.481	55.556	4	0	0.833333	tgaacgtcctcaaacaggc	2482	19	59.822	52.632	4	2	0.842105
XCC1756	723	catcgaaacgttggtagctg	1520	20	59.342	50	6	2	0.8	ccttgcacctgtggtatcg	2242	19	60.12	57.895	4	2	0.842105
XCC1859	290	gcttgatgacccagcagttg	199	20	61.81	55	5	3	0.85	caactggcagcataccgtc	488	19	60.279	57.895	5	2	0.842105
XCC0588	169	aaccagttggcattggacac	60	20	60.823	50	4	1	0.85	ccacttcctgattgaccgac	228	20	60.51	55	2	1	0.8
XCC3835	709	cgatacgcctgcagatagc	2476	19	59.563	57.895	6	2	0.789474	acacgtttgcttcttcccac	3184	20	60.156	50	4	0	0.85
XCC2585	382	gacacctcagtgctgtctgg	173	20	59.442	60	7	0	0.75	atgcctacaaagcaacagcc	554	20	60.278	50	3	1	0.85
XCC3036	746	actgggtgcagttcaaggac	1447	20	60.159	55	4	2	0.8	atccagataacgcttgccc	2192	19	60.051	52.632	4	0	0.789474
XCC0281	295	gttccacgcgtatgagcac	59	19	60.288	57.895	6	2	0.789474	tttccagccatcggtaaag	353	19	58.707	47.368	3	0	0.842105
XCC1164	704	ctttcgccctcgaaatacag	643	20	59.839	50	6	1	0.8	gagtacaccaagtggcaggg	1346	20	60.567	60	4	0	0.8
XCC2029	515	attctggatacaaggtggcg	131	20	59.955	50	4	2	0.8	ctataacgcgtgcgacctg	645	19	60.43	57.895	6	1	0.789474
XCC1098	583	ggatagtctctctcccaagcg	2	21	60.355	57.143	5	2	0.809524	gcagtacacgccttcaatcg	584	20	61.767	55	4	2	0.8
XCC2566	265	ctccgaagtggaacatcacc	188	20	60.51	55	4	0	0.8	ttgccctatgaccaggaaag	452	20	60.066	50	3	0	0.8
XCC2929	335	acgttgtcacgcagataggc	64	20	61.268	55	4	2	0.8	catgtgctggcttgcatc	398	18	59.942	55.556	4	2	0.833333
XCC1769	530	tagtcgacacggaaacccac	130	20	60.954	55	6	0	0.85	aatgaagacttcgcacgctac	659	21	59.536	47.619	7	2	0.761905
XCC0921	336	ctatgcgatctacgtgcagc	71	20	59.62	55	4	3	0.8	cagtcgatattgccgcagtc	406	20	61.744	55	5	3	0.8
XCC3853	600	gaaataacgttggcaccactc	15	21	59.49	47.619	6	0	0.809524	cagcacctggtgtatgcctc	614	20	61.688	60	7	0	0.85
XCC2584	715	gaacttttcgctccagtagcc	24	21	60.387	52.381	5	3	0.809524	gaacgacgaacagctcaacc	738	20	60.844	55	4	0	0.85
XCC0481	150	tgcatctgtaatggggtcac	9	20	59.374	50	4	3	0.85	atgtgcctggctcagtaaatc	158	21	59.212	47.619	7	0	0.809524
XCC0354	763	aagaagccggactacccaag	637	20	60.621	55	4	0	0.8	ccaccgaatggattgatgac	1399	20	61.139	50	4	1	0.8
XCC3640	174	agacaacagcgagatggacc	29	20	60.269	55	3	3	0.8	atccgggtgacttcctcatc	202	20	61.264	55	4	1	0.8
XCC3711	581	tggcaatcttcaggtcgag	2069	19	59.926	52.632	4	2	0.842105	aactctcgtgtccgttttcg	2649	20	60.291	50	3	2	0.8
XCC0170	513	cttcctcaccgactaccagg	2945	20	59.715	60	3	3	0.8	atgtgttcggggatgctg	3457	18	60.496	55.556	2	1	0.833333
XCC4089	672	aaacagtacgggcgatttcc	54	20	61.228	50	4	2	0.8	cacagtttgcaagccacg	725	18	60.021	55.556	6	2	0.833333
XCC3209	603	ccaatgcgtaaacaccgaac	2039	20	61.311	50	3	0	0.8	aaacgcctgtactcagcacc	2641	20	60.321	55	5	3	0.8
XCC2500	305	taggcctcactgacgatgc	10	19	59.959	57.895	6	2	0.789474	gtgatggaacggatccagg	314	19	61.311	57.895	7	3	0.842105
XCC3290	699	atcttgagtacgaccacgcc	556	20	60.142	55	4	1	0.8	acaacgtatccacatcctgc	1254	20	58.444	50	4	2	0.8
XCC1044	653	gggcaactgcgaaaaatatg	1464	20	60.456	45	4	2	0.8	tgttgaactacgaggaccgc	2116	20	61.236	55	5	3	0.85
XCC4132	658	tggtctgtgaatcgaccttg	2174	20	59.676	50	4	0	0.8	aatgcgaacggcaactacac	2831	20	61.091	50	3	0	0.85
XCC0123	710	cgcgaacggttgtagacac	2874	19	60.317	57.895	5	2	0.789474	acgctgagctttttctggc	3583	19	60.672	52.632	5	2	0.842105
XCC3694	617	ctttcggtatcagaggagcg	113	20	59.971	55	3	2	0.8	agtccttctgacgcaaccag	729	20	60.444	55	3	1	0.8
XCC2016	656	caatatcgtccaggtctgcc	239	20	60.483	55	4	1	0.8	ctacgtatgccagtttcctcg	894	21	59.777	52.381	6	2	0.809524
XCC2496	670	ccgagcaggtacaggatttc	553	20	59.694	55	4	2	0.85	tgaccagtggtagcgcatc	1222	19	60.857	57.895	7	2	0.789474
XCC3423	573	aactggtccactaccttggg	622	20	58.914	55	5	1	0.8	ggcgaagtttgactacaccg	1194	20	60.689	55	5	2	0.8
XCC3210	608	gttcaccacgtcccagttg	48	19	59.988	57.895	4	2	0.789474	cagcactggtgcagtacacg	655	20	61.571	60	6	3	0.8
XCC2864	441	caccattgctgtttgctgc	79	19	61.44	52.632	5	3	0.842105	attcggccacgttcacatac	519	20	60.786	50	4	0	0.8
XCC3932	784	gcttccaaattgatgcgtg	151	19	60.213	47.368	5	0	0.842105	agcctacgctaatgacgacg	934	20	60.428	55	6	3	0.8
XCC2322	567	tgaactactgctccggctg	148	19	60.144	57.895	4	2	0.842105	tcagcagatacgcgatgaag	714	20	60.119	50	4	0	0.8
XCC1546	551	caaactgctcgctgaagatg	8	20	59.74	50	2	0	0.85	gatgaaccagtaccgcgac	558	19	59.105	57.895	4	2	0.842105
XCC2465	731	cggctagatagtccagcacag	920	21	60.045	57.143	6	2	0.761905	catgctgctttattcgggag	1650	20	60.732	50	4	0	0.8
XCC1390	596	gattacgagaaccagcagcc	438	20	59.843	55	3	1	0.8	ccgatggtgtaggtaaacgg	1033	20	60.241	55	4	1	0.8
XCC1426	484	tgcatcgtcctgaacatctg	208	20	60.84	50	4	2	0.85	agctgcgcaatgcagtc	691	17	59.821	58.824	6	2	0.823529
XCC2882	564	cggtgttgtcggaagagtc	178	19	59.246	57.895	3	3	0.789474	cgatgaagtcgccattgag	741	19	60.36	52.632	3	2	0.842105
XCC1759	516	cattggccaggaggtagttg	917	20	60.508	55	6	0	0.8	aacccatgtccagtgtctcc	1432	20	59.817	55	4	0	0.85
XCC2601	404	acctggatggtgtagttgcc	127	20	59.851	55	3	1	0.85	gtttttcttgcatcgtttgc	530	20	58.414	40	4	2	0.85
XCC0414	789	agacctgttcaaccacagcg	1313	20	61.307	55	5	2	0.8	agcaaggtgagcgaatgc	2101	18	60.104	55.556	3	2	0.833333
XCC1479	550	agcgggaagttgttgagttg	97	20	60.291	50	3	0	0.85	gtgactacgagctgacccag	646	20	58.464	60	4	3	0.75
XCC1537	744	ctgcaattggctagcgacc	9	19	61.864	57.895	6	2	0.842105	gactacgcacaaggacatctg	752	21	58.385	52.381	2	2	0.809524
XCC3639	763	acctgctcatagggcagatg	94	20	60.24	55	6	3	0.85	aaaccgagatcgaggcagac	856	20	61.702	55	4	1	0.8
XCC2185	636	gagcgtgttctgcatcagc	24	19	60.738	57.895	4	2	0.842105	gactacgacctgccacaagg	659	20	60.711	60	3	1	0.75
XCC3245	624	aatctggactggctgtcctc	117	20	59.258	55	7	3	0.75	gttgagctcgcggtagatg	740	19	59.562	57.895	6	0	0.842105
XCC3054	594	gcctggtatgagctggaaag	870	20	59.836	55	4	0	0.8	ctcgggtgtgtagtacagcg	1463	20	59.385	60	7	3	0.8
XCC0598	711	cggggtagatcactttttcg	326	20	59.564	50	4	2	0.8	gttttgagtactcgcggacc	1036	20	59.74	55	8	3	0.8
XCC2100	644	aataaatccacgctgcatgac	471	21	59.981	42.857	5	2	0.761905	tcaagcgttgacttgctgtc	1114	20	60.183	50	6	2	0.8
XCC1574	785	gatcttttcgatcagccgtg	1872	20	60.744	50	4	1	0.85	acgagatgcgcaagagctac	2656	20	60.709	55	6	2	0.85
XCC3312	770	caggcatacaatgacatcgc	1048	20	60.104	50	5	3	0.8	gtcgggctgtttctgagttg	1817	20	60.833	55	3	0	0.8
XCC3515	500	tgctcagccatgactttgtc	1030	20	59.992	50	6	3	0.8	ctccagcaggatgctcaac	1529	19	59.515	57.895	6	2	0.842105
XCC2753	279	cgttctattggttgagcgtg	247	20	59.342	50	3	0	0.8	cgaaactcatctgcaccttg	525	20	59.44	50	4	1	0.85
XCC3023	761	tgctggatcagatagggctc	121	20	60.326	55	5	2	0.8	atggatcacgtgctgatcttc	881	21	60.096	47.619	6	2	0.809524
XCC1231	303	taccttcgatgcctggattg	143	20	60.992	50	4	3	0.8	agatactgggcgttgggaac	445	20	61.268	55	3	3	0.8
XCC0632	296	cgatcgccagtttgtagtcc	263	20	60.657	55	6	1	0.8	gaaaccggccacgatctac	558	19	60.476	57.895	4	0	0.789474
XCC4036	688	gatcaggttcttggcaacg	2169	19	59.23	52.632	5	3	0.842105	tggcaccgatctgtactttg	2856	20	59.716	50	6	0	0.8
XCC4073	733	tggtctggctctatgtgcg	301	19	60.996	57.895	2	2	0.789474	aggtagttgctgttggtgcc	1033	20	60.179	55	2	2	0.8
XCC0033	404	cgaggtgatcatgttcttgg	15	20	59.086	50	6	0	0.8	gcttatgcttgggccatc	418	18	59.183	55.556	5	1	0.833333
XCC4232	650	attggcaatgtctggttatgg	9	21	59.699	42.857	7	0	0.809524	gcgaagatcacatcgatcac	658	20	59.201	50	6	1	0.85
XCC0703	777	acttcattgcattcaccgc	1117	19	59.67	47.368	4	2	0.842105	tcaatgcaggaatgatcagc	1893	20	59.763	45	6	2	0.8
XCC3041	301	agcgaacagctcgaataacc	84	20	59.481	50	5	0	0.8	tttgcttcaactgatcggg	384	19	59.783	47.368	4	2	0.842105
XCC1698	652	tcactgcatccagttccatc	32	20	59.637	50	8	0	0.85	aagtcgagtttcgacaaggc	683	20	59.478	50	7	2	0.85
XCC1081	630	aatggcactgtcttcgctg	1452	19	60	52.632	3	1	0.842105	attgtcggcttctcgcatac	2081	20	60.243	50	2	2	0.8
XCC2372	507	tggaataggcgatgtaaccg	806	20	60.846	50	3	2	0.8	caaagaagctcggctaccag	1312	20	60.147	55	4	2	0.8
XCC2482	156	ctcctgtagatacggggacg	11	20	59.569	60	6	3	0.8	cggactacaccctaattgcg	166	20	60.514	55	4	2	0.8
XCC1488	718	gatgcatagctggtatcgacc	172	21	59.571	52.381	6	3	0.761905	agatcgtcatcctggaccc	889	19	59.87	57.895	5	2	0.842105
XCC2754	531	taccgcaaccagaattccac	444	20	60.894	50	6	0	0.8	gaacaggctctgatcgaagg	974	20	59.95	55	6	2	0.85
XCC0861	356	atcaggtaggtcatcggcag	94	20	60.096	55	2	2	0.85	gctgtgtccaccactagttcg	449	21	60.759	57.143	6	2	0.761905
XCC0830	587	cattcaatggcgacagtttg	158	20	60.111	45	7	2	0.85	cgaagtagctgatcgcctg	744	19	59.707	57.895	4	2	0.789474
XCC0627	683	atgaaccaagttgcaaggg	0	19	58.556	47.368	6	0	0.789474	ggtgtggcgttgagtaccag	682	20	61.572	60	4	2	0.75
XCC2354	624	gattcgatgagcatggtgc	1587	19	60.186	52.632	4	3	0.842105	gttggtctccgggtaatacg	2210	20	59.312	55	5	3	0.75
XCC1476	602	gatgtgatctcggtgcaatc	69	20	59.043	50	4	2	0.8	cagcgatagactgcctcagc	670	20	61.248	60	4	2	0.8
XCC2118	487	tcatgcagacgccagttg	0	18	60.584	55.556	4	2	0.833333	cacctgtgtggtgaacctg	486	19	58.456	57.895	4	1	0.789474
XCC2341	614	gaagtggggcaggtctatctc	606	21	60.088	57.143	2	0	0.761905	agcaccgcaccttcatagg	1219	19	61.212	57.895	3	3	0.842105
XCC0384	551	caacaggttgttgagggtgac	234	21	60.451	52.381	7	3	0.809524	gcatggatctgggaatcg	784	18	59.964	55.556	4	2	0.833333
XCC2198	635	gacgatcaactggttagcagc	378	21	59.896	52.381	5	3	0.809524	atggtcagacaatgcaggc	1012	19	59.653	52.632	7	2	0.789474
XCC3099	158	acgttacgtctgtgacggtg	244	20	59.666	55	7	1	0.85	cttctgatcaatcgtggtgc	401	20	59.245	50	6	2	0.8
XCC2549	673	gtgatcgataattcctcggc	285	20	59.491	50	6	2	0.8	cggagacgatccacagattc	957	20	60.622	55	4	3	0.85
XCC1741	579	gattcgatgccgcagaag	166	18	60.467	55.556	5	0	0.833333	cgagtacgacacgctagtgc	744	20	59.688	60	4	2	0.75
XCC2518	301	gcccttcaacgtatcgacttc	3	21	61.002	52.381	4	2	0.761905	gattaccttgggccacctg	303	19	60.324	57.895	5	2	0.842105
XCC1645	500	cagtctgtgtgattgcgctg	127	20	61.673	55	5	1	0.8	aagaatcggctcgttgacc	626	19	60.211	52.632	3	1	0.842105
XCC3272	779	ggttgccagacaaagtgcc	380	19	61.667	57.895	5	1	0.842105	gtacctgttcgacgtggatg	1158	20	59.01	55	6	2	0.85
XCC2083	692	cgatgcgtacctcgcagtag	239	20	61.905	60	4	2	0.8	tctcaaagttccggaagacc	930	20	59.259	50	8	0	0.8
XCC1940	635	gtcggtgacggtattggaac	624	20	60.24	55	3	0	0.8	gtcagaaggatccggaacag	1258	20	59.655	55	6	2	0.85
XCC3676	757	gtgatcgccgaagacgaag	18	19	61.912	57.895	5	0	0.842105	acatgccgcgaaacagg	774	17	61.864	58.824	4	0	0.823529
XCC1648	162	atgccctctacctcgacctg	31	20	61.572	60	4	1	0.8	ccgttatcggcatttcaaag	192	20	60.448	45	6	3	0.85
XCC0516	231	ctctggtcatcttcactgcg	79	20	59.571	55	3	2	0.8	gatctaccgactgaccgagg	309	20	59.679	60	4	2	0.75
XCC4195	262	atgatgaagtggatgggcac	0	20	60.758	50	3	2	0.85	agttcaccgtttcgccatc	261	19	61.062	52.632	3	0	0.842105
XCC1705	479	gtcgcatcctgaagacgaag	8	20	60.945	55	4	0	0.85	aatggaaggccagcacatc	486	19	61.032	52.632	4	2	0.789474
XCC1989	557	gagcaagagcttgatcgcc	165	19	61.196	57.895	8	1	0.842105	gtgttctgctgatcggtgc	721	19	60.429	57.895	4	2	0.842105
XCC1352	681	acagccatccactcgcatac	122	20	61.099	55	2	2	0.8	tttacgacgccgaggaatac	802	20	60.096	50	4	2	0.8
XCC1263	628	atccacacctttcccaagc	333	19	59.918	52.632	3	2	0.842105	gcaacgccaccatgtattc	960	19	59.947	52.632	4	2	0.842105
XCC1963	557	aacaggaaatcccacaggc	46	19	59.918	52.632	4	2	0.842105	atggatcaccgtgtgctg	602	18	58.988	55.556	5	2	0.833333
XCC2744	340	ggatgggcgctacgaatac	80	19	60.45	57.895	4	2	0.789474	gacattgccctggtaagagc	419	20	59.7	55	4	2	0.8
XCC3657	454	ccatcaacgaggtcagtgc	35	19	60.263	57.895	3	2	0.842105	gacgtcgacgatcatcctg	488	19	60.222	57.895	8	3	0.842105
XCC1360	569	gcaccgtgcattacgtgag	337	19	61.314	57.895	7	2	0.842105	cttgacgatgcggtaggtg	905	19	60.271	57.895	2	0	0.842105
XCC3685	375	tgattacgcgcattcttcag	1	20	59.976	45	6	2	0.85	gcaacgagaaccccatctg	375	19	61.628	57.895	3	2	0.789474
XCC2446	729	tgatcatcggctggagaac	733	19	59.734	52.632	6	2	0.842105	tattgacgatagcgaccacg	1461	20	59.712	50	5	2	0.8
XCC1266	653	gaagatgcggatcagattgc	1188	20	60.722	50	6	3	0.85	aattccaggagttcgaccg	1840	19	60.058	52.632	7	2	0.842105
XCC2233	598	gagcttttcgggcttttacc	254	20	60.204	50	4	0	0.8	gttgagggctaatcccagc	851	19	59.644	57.895	5	2	0.842105
XCC0367	571	atgtcctgctcggctatcg	40	19	61.325	57.895	2	2	0.789474	acgcagttgtagatcgggtc	610	20	60.142	55	4	3	0.85
XCC1927	247	tgataagcctggacgagacg	25	20	61.336	55	3	2	0.8	atcagatccagggactggc	271	19	60.024	57.895	6	3	0.842105
XCC0317	534	acgcaacacaacgaattttg	71	20	59.632	40	4	3	0.85	aatgcgtcctgcctgtattc	604	20	60.103	50	3	2	0.75
XCC3609	562	cgatgtacttctccatgccc	704	20	60.483	55	6	0	0.85	acctacctggaattgttcgg	1265	20	58.909	50	4	1	0.8
XCC0021	576	gtgatgtcgaacggtttgg	928	19	59.951	52.632	5	3	0.842105	cttttcggagtgcttcatgc	1503	20	60.914	50	4	3	0.8
XCC3746	596	gtgatcctgctactgccctg	789	20	60.823	60	4	1	0.8	agcaggttctgctccttcc	1384	19	59.545	57.895	7	1	0.842105
XCC0934	707	ggccgggtatgacttattgg	86	20	61.432	55	4	0	0.75	acttggatttgtacgggtcg	792	20	59.853	50	4	2	0.8
XCC1218	589	cgattaccactgcgctacg	202	19	60.43	57.895	4	2	0.789474	tccagtgtcttggtcacgtc	790	20	59.712	55	4	2	0.8
XCC0095	789	ctacgaatacctggatggcg	665	20	60.481	55	3	2	0.8	aagtcgcgttgatcgcag	1453	18	61.141	55.556	5	3	0.833333
XCC3329	459	tcgacccaggtcaggtaatc	142	20	59.927	55	6	1	0.8	cgggcatgtgagttttcag	600	19	60.247	52.632	4	1	0.789474
XCC1102	211	acgtgtagaacggctcctg	50	19	58.894	57.895	4	1	0.789474	ctgtactacggcagacgcac	260	20	59.54	60	5	2	0.75
XCC0882	232	gggttgtttgtgtggttctg	36	20	58.879	50	1	1	0.85	cgacccaggtagtacggatg	267	20	60.388	60	5	0	0.75
XCC1204	358	ctctacagatggaatcagcgg	4	21	59.845	52.381	4	2	0.809524	cgtttatctggcttgccatc	361	20	60.606	50	6	2	0.8
XCC0221	399	actgttggcactcaacaacg	47	20	59.794	50	6	2	0.8	ctttccaacacggactcgc	445	19	61.794	57.895	3	2	0.789474
XCC3776	704	gtcggaggggaaatagatgc	999	20	60.797	55	3	2	0.8	ccgatttgactttttcctcg	1702	20	59.679	45	3	2	0.85
XCC4105	618	acaagtggtgctgcgtagtc	752	20	58.962	55	4	2	0.8	taccacgcgttggaattctg	1369	20	61.985	50	6	2	0.8
XCC0996	301	tgctcgatccacaggtacg	13	19	60.846	57.895	4	2	0.842105	gcttgatggaacagcatcc	313	19	59.186	52.632	4	2	0.842105
XCC1902	760	gacggagcgactgtcaaaag	117	20	60.975	55	5	2	0.8	caatcgcatcactcgtcatc	876	20	60.233	50	4	2	0.85
XCC3116	757	tggaaccagatagcagaggg	363	20	60.21	55	4	0	0.85	agttgttagcgagctcacgg	1119	20	60.592	55	6	2	0.8
XCC2539	653	ccacgcatatcgacaatctc	661	20	59.105	50	4	3	0.8	gagcgtgtcctgcatcaac	1313	19	60.429	57.895	4	2	0.842105
XCC0154	683	atccgcaaggtgactaccag	307	20	60.134	55	3	1	0.85	ggccacttcgtactgtttgc	989	20	60.699	55	4	2	0.8
XCC4114	730	gagtcctgaagctacgtgcc	121	20	60.02	60	4	2	0.75	aaatagaatgccggggtctc	850	20	60.286	50	4	2	0.75
XCC2415	620	acgtcatcgactcccatacc	13	20	59.81	55	4	0	0.85	gatctcgatatggtcgatctcc	632	22	59.894	50	6	3	0.772727
XCC2633	689	acggcattttcgaagacatc	967	20	60.081	45	6	3	0.85	cttgtcactcatcaacgcatc	1655	21	59.308	47.619	3	0	0.809524
XCC2097	794	actcgatgacctgctccaac	10	20	60.269	55	4	1	0.8	actggtccgataaggcgac	803	19	60.088	57.895	3	2	0.736842
XCC0149	557	gtggtcatgtagtaccagccg	898	21	60.447	57.143	5	2	0.809524	aatggcaccttcctcaacc	1454	19	59.918	52.632	3	0	0.842105
XCC3277	290	gcagaaaggctttgccac	119	18	59.527	55.556	7	3	0.833333	tgacgtcgtcgacagtaacc	408	20	59.751	55	7	1	0.8
XCC1387	795	gtgtagcgcagattgaaggc	352	20	60.945	55	4	2	0.8	ttgccaagagaccctgatg	1146	19	59.771	52.632	5	1	0.842105
XCC2847	665	tatcaacctgctgggtaatgc	2783	21	59.974	47.619	6	2	0.809524	gcaggaacccatcgaatc	3447	18	58.961	55.556	4	3	0.833333
XCC2478	783	acgagagcaatactggtcagc	241	21	59.516	52.381	6	2	0.761905	cgatcccagtaataaagcgg	1023	20	59.564	50	4	1	0.8
XCC3462	640	agcaagcgaatgttgtagcc	346	20	60.416	50	3	1	0.85	taaaccaggccgctactcag	985	20	60.399	55	4	3	0.8
XCC2878	152	tactgttgcagatcttggcg	145	20	60.011	50	6	2	0.85	ctgatccagcaacacgctg	296	19	61.63	57.895	4	3	0.842105
XCC1857	654	cactggctaccagaccaacc	155	20	60.567	60	6	0	0.8	agtgatttttcgccgagttg	808	20	60.249	45	5	1	0.8
XCC0918	606	ggtcctacctgtaagctcgc	15	20	58.961	60	4	2	0.8	cgaatacaactcgacgatcag	620	21	58.392	47.619	5	2	0.809524
XCC0895	625	acgatcacgtcaccaccag	22	19	60.607	57.895	4	1	0.789474	cgaagaaatattcgttgggc	646	20	59.547	45	6	2	0.8
XCC3144	529	ctcgcgattgatcagagttg	17	20	59.547	50	6	2	0.8	gtaaacccaacgaggagtgc	545	20	59.598	55	2	2	0.8
XCC3969	508	tcatcacgtccagtccattg	236	20	60.534	50	4	3	0.85	atcgtcgtcgacagtttgc	743	19	59.853	52.632	7	2	0.842105
XCC1521	361	ggttcgactggaacaagcac	106	20	60.7	55	7	0	0.8	acgctgaacggatggaag	466	18	59.787	55.556	3	0	0.833333
XCC3817	161	gttaaagtccgcgagaacgag	9	21	61.275	52.381	4	0	0.809524	agctgacgcttcacagcag	169	19	60.503	57.895	6	2	0.842105
XCC4054	630	ctatttcggttgagccattg	0	20	58.241	45	3	3	0.8	gttcgacacgcaacatcag	629	19	58.8	52.632	4	1	0.842105
XCC0983	403	agttctttcccaggagaggc	14	20	59.817	55	6	2	0.85	gctgccgctataccacagac	416	20	60.827	60	4	2	0.8
XCC0529	581	gaccgtctacctgatccagc	1445	20	59.685	60	5	2	0.85	tgacttcggagatttcggtg	2025	20	61.176	50	4	0	0.8
XCC3227	410	tcttccatccgattttgctc	340	20	60.155	45	5	0	0.85	cacgatctcgatcaggtagc	749	20	58.416	55	6	2	0.8
XCC3552	700	actgatgccgaatgcacg	63	18	61.882	55.556	4	2	0.777778	cttaccaccactcctagcgg	762	20	59.751	60	4	3	0.85
XCC3524	567	cactgtttgacatccgcaag	2221	20	60.301	50	3	2	0.8	gtccaagactgcgaacagc	2787	19	59.567	57.895	3	2	0.842105
XCC4205	381	tctggcacctatccacagttc	8	21	60.126	52.381	3	0	0.761905	aaactgatatcgaccagcacg	388	21	60.147	47.619	6	2	0.809524
XCC4001	555	cctggaccagaccgattacc	851	20	61.67	60	7	1	0.8	aaccagccgatcaggtattg	1405	20	59.955	50	4	1	0.8
XCC2279	580	aacttcatcccatcacctgc	13	20	59.934	50	3	2	0.85	ctgtagtaccagctctgcgg	592	20	58.701	60	5	2	0.8
XCC3240	774	atttatcggctgcaggagg	696	19	60.185	52.632	6	2	0.842105	gctggctacatcgagataacg	1469	21	59.881	52.381	4	2	0.809524
XCC3533	789	tggaaaagatgccgctattg	455	20	61.094	45	4	2	0.85	cgatcctgttcgtgtacctg	1243	20	59.161	55	4	2	0.8
XCC1254	489	atactagattggcccacccc	10	20	60.039	55	5	1	0.75	ccatcatctttatgccggac	498	20	60.296	50	4	2	0.8
XCC0184	607	tactgatcgccgaacaatgg	82	20	61.965	50	7	3	0.8	accactacgaaaccggtgag	688	20	60.028	55	6	0	0.8
XCC0553	698	gccttgttgtagaccagttgc	61	21	59.795	52.381	4	2	0.761905	caggaacgcatgaagacctc	758	20	60.801	55	4	3	0.85
XCC3557	509	gttggatgcgtctgcaatc	27	19	60.226	52.632	4	3	0.842105	caatacttctggcacaggcg	535	20	61.753	55	4	2	0.8
XCC3107	620	tcgaagacaacagcgacatc	16	20	59.992	50	4	2	0.85	ggtctggatcatcggtacgtc	635	21	61.7	57.143	5	2	0.761905
XCC2790	382	gtgacaaacaacgccttgac	19	20	59.191	50	6	2	0.8	tgaagttgctgtcgatcttcc	400	21	60.39	47.619	4	1	0.809524
XCC0341	234	acagcttgcgagatggagc	35	19	61.681	57.895	6	2	0.842105	cggcttaattcaggcgttag	268	20	59.868	50	8	0	0.8
XCC0197	688	attgctcgaagacactgtgc	290	20	59.041	50	5	3	0.8	tcattgtgtggatctcccttc	977	21	59.918	47.619	4	0	0.809524
XCC2736	626	gatttcctgtattcgcgcag	366	20	60.742	50	4	2	0.8	gtccgttccaccgcataac	991	19	61.325	57.895	3	1	0.789474
XCC0748	797	gttacggcaaaggtgactgc	451	20	60.699	55	3	2	0.8	tatcgcaaggtactggtcgc	1247	20	61.188	55	4	2	0.8
XCC2809	706	atccgtacgctggatctgg	993	19	61.041	57.895	6	2	0.842105	gccatttttcgatgctcttg	1698	20	60.721	45	4	0	0.85
XCC3648	651	attcaacgacaggtcgaagc	315	20	60.263	50	6	2	0.8	gtgcgtttgtccgattacag	965	20	59.199	50	3	1	0.8
XCC3082	595	ccacgattaccacatgattcc	383	21	60.066	47.619	4	1	0.809524	atgaccaccgttgatgtgg	977	19	60.238	52.632	4	2	0.842105
XCC0294	565	cttcgtaaggcagatccacg	485	20	60.786	55	4	2	0.8	ccgtacgtggaaatcatcg	1049	19	59.933	52.632	6	2	0.842105
XCC4160	543	ctacctctcttccgcaggtg	43	20	60.005	60	4	2	0.8	tcaaaaagccgtgcgag	585	17	59.633	52.941	2	0	0.823529
XCC1831	597	cagccttcttctgtccttgc	3	20	60.134	55	3	2	0.8	caacatcggggtccagaac	599	19	61.339	57.895	4	3	0.789474
XCC0695	504	tgttcaccggcattattgaag	1	21	60.871	42.857	4	2	0.809524	cggtattagccacggtatgc	504	20	60.364	55	3	2	0.8
XCC3182	648	cctgtacgtcaaggtcgagtc	83	21	59.777	57.143	6	3	0.761905	tcttccacgctgaggatttc	730	20	60.34	50	4	2	0.85
XCC3986	638	ccacggtcatgtacaggttg	1664	20	59.873	55	6	2	0.8	cacctggatcaccaaggaag	2301	20	60.501	55	5	1	0.85
XCC2722	502	gtactcggtttttgcggaac	294	20	59.615	50	4	2	0.8	ccttgatcaccgagtccac	795	19	59.034	57.895	6	2	0.842105
XCC1290	797	cctgttcgatctctggaaagc	800	21	61.272	52.381	4	2	0.809524	gtttgcggcgttgtacc	1596	17	58.635	58.824	4	2	0.823529
XCC4214	256	caatcaccgctgcaatcc	127	18	61.218	55.556	4	1	0.833333	gccgatggatgtacacgac	382	19	59.941	57.895	6	2	0.789474
XCC3173	638	actctggccttgaacgagtg	969	20	60.444	55	4	0	0.8	gagaacgccagttccagtg	1606	19	59.404	57.895	5	3	0.842105
XCC3014	551	ttgtagcacgagacggtgag	112	20	60.049	55	3	0	0.85	gttgttctgttgtccgggg	662	19	61.366	57.895	4	2	0.842105
XCC1955	242	atcgaaggcaatctaccgac	12	20	59.154	50	4	1	0.8	atggaatagctgccgttctg	253	20	60.235	50	5	1	0.85
XCC0764	550	gtttcgttcggcgtcaatac	406	20	60.511	50	3	2	0.75	tgagttcggtcgtcgttg	955	18	59.348	55.556	3	0	0.833333
XCC3981	413	gtcacttcgtgatcctggc	64	19	59.2	57.895	5	2	0.842105	attgagtttgacgaacacgc	476	20	58.777	45	5	2	0.85
XCC2839	425	aagaacggcttgagggattc	7	20	60.578	50	3	3	0.8	aggacaggacatcccatgac	431	20	59.774	55	4	3	0.85
XCC2772	632	cacattgcgatagccgtaatag	1476	22	59.666	45.455	4	2	0.818182	agaccatggaccagcagaac	2107	20	60.12	55	6	0	0.8
XCC2616	644	aagctccacctctactacggc	234	21	59.921	57.143	4	2	0.809524	ccatacaggccttcttcgg	877	19	60.599	57.895	6	2	0.789474
XCC1672	653	ccagcttgggcaggtaatag	413	20	59.724	55	4	1	0.8	caagtatgtggcgcagtacc	1065	20	59.224	55	5	3	0.8
XCC0465	753	gctctgcagtctccaggaag	257	20	60.284	60	7	3	0.8	tgagcgcgctaatcctctac	1009	20	60.647	55	8	0	0.75
XCC2670	162	atcctgtcgaccaagaccg	55	19	61.087	57.895	6	2	0.842105	ggaaatgtgatcgatgcctg	216	20	61.423	50	6	1	0.85
XCC1583	698	atttcatgatgcagaccgag	223	20	58.672	45	6	0	0.85	gtaggggtaacgctccagttc	920	21	60.012	57.143	4	0	0.761905
XCC3400	476	tacctggatatcgaaggtggc	267	21	61.206	52.381	8	2	0.809524	accaggtacttgccgttgac	742	20	60.035	55	6	2	0.8
XCC4223	167	accttgtccaggtagtaggcg	46	21	60.554	57.143	7	2	0.809524	ttctttatcctgggcctgtg	212	20	60.066	50	4	1	0.8
XCC3905	690	atcagcgggtcgtagttgag	142	20	60.277	55	3	0	0.8	gtcggcacgcattttcag	831	18	61.396	55.556	2	1	0.833333
XCC1993	778	tagcgcacacatcatcctg	461	19	59.371	52.632	4	2	0.789474	cggtaacgtgtaatcgctgg	1238	20	61.45	55	4	0	0.75
XCC0722	484	cgatatcgcctatctcaccg	512	20	60.585	55	8	2	0.85	caacgtgtgtgcaatctgg	995	19	59.715	52.632	4	0	0.842105
XCC2168	507	cccatgaattgccggtag	40	18	59.876	55.556	4	2	0.833333	gatcgatctggaaatgaccg	546	20	60.426	50	8	2	0.8
XCC1192	583	gcaatcagctacatggggg	337	19	61.426	57.895	4	0	0.842105	ggatggtggctatccagatg	919	20	60.303	55	6	2	0.8
XCC3257	630	gttgcttgtaatccatgccg	443	20	61.42	50	5	2	0.8	atcagccgttcgactactgg	1072	20	60.277	55	4	2	0.8
XCC0451	447	tttccgaacgtccctgc	8	17	60.766	58.824	5	2	0.823529	aagtggtagacctgctgatcg	454	21	59.367	52.381	4	2	0.761905
XCC3972	242	atgtacgcagcactcaccag	130	20	59.929	55	4	1	0.8	tactaccgtgaattcggcatc	371	21	59.974	47.619	6	1	0.809524
XCC0662	213	tgatgtccgagtcgtagctg	11	20	60.008	55	5	2	0.85	acacgggtaagttgccgag	223	19	61.1	57.895	5	3	0.789474
XCC1316	798	gggaaggtcaacatcaccac	309	20	60.223	55	3	0	0.85	catcagcgagttctccacg	1106	19	60.564	57.895	4	2	0.842105
XCC3723	445	agtaccgcacatgagcacac	11	20	59.783	55	6	2	0.8	catgatccacgcataccg	455	18	59.442	55.556	4	2	0.833333
XCC4123	367	atggtctgggtgtagttcgc	148	20	59.997	55	2	2	0.8	tgttcttactgacactcgcgg	514	21	61.404	52.381	4	2	0.761905
XCC3499	568	attgactgattcgggaaacg	255	20	59.933	45	4	2	0.85	tttcaccaagatgcatggc	822	19	60.624	47.368	6	2	0.789474
XCC0118	559	tgatcggggtaagttcttcg	200	20	60.066	50	4	2	0.8	gggctgtacttcctcaccac	758	20	59.579	60	4	0	0.8
XCC3621	676	gaattcgagtacccgctgc	1116	19	60.76	57.895	6	3	0.842105	tgtagcccagcaaggtctg	1791	19	59.992	57.895	3	1	0.842105
XCC1095	346	cttaggtgagcacaacgcac	233	20	59.515	55	4	1	0.8	gcagtaccagtcccagatcac	578	21	59.594	57.143	4	0	0.714286
XCC1032	609	gaccacaaccatccaggtg	360	19	59.785	57.895	3	3	0.789474	actgaaccaatccaggttcg	968	20	59.966	50	5	3	0.8
XCC3843	598	caccagctatcgagcaagg	508	19	59.556	57.895	4	0	0.842105	cgctctatctcggcttgatg	1105	20	61.032	55	3	1	0.85
XCC0845	174	cctgctgttgactctgttgc	26	20	59.622	55	3	2	0.85	atcaagacctggcgttgc	199	18	59.794	55.556	5	3	0.833333
XCC2035	770	tcgcacgaaagcgtaaatag	1112	20	59.121	45	4	0	0.8	gcttgccaagacaaccattc	1881	20	60.646	50	7	0	0.8
XCC3346	536	aggtcaggtaaaacgagccc	626	20	60.496	55	2	2	0.8	ggtgatcttcctgaccatcg	1161	20	60.475	55	4	2	0.85
XCC2846	687	gtattcgccagatcctgctc	2815	20	59.803	55	4	2	0.85	ggaaactgtcgaagcctgc	3501	19	60.94	57.895	4	3	0.842105
XCC2826	588	ccccaccagtaattgaccag	241	20	60.224	55	4	2	0.8	gctgcaatattcgtatggcg	828	20	61.498	50	6	2	0.85
XCC0661	730	cggtattggacatcacgttg	311	20	59.84	50	4	2	0.8	aagaagccgttcgacaatg	1040	19	58.862	47.368	4	3	0.842105
XCC1966	272	tcgtaagacctcccacgaac	5	20	60.111	55	6	0	0.8	gcgagaattcgttgacctg	276	19	59.384	52.632	6	1	0.842105
XCC0355	670	gtacgcagcgtcgaaaaatc	63	20	60.782	50	7	0	0.85	ggcgcagttgctctatgtg	732	19	60.578	57.895	4	0	0.789474
XCC3516	693	gtgtcgcgtatcgatttcc	1023	19	59.094	52.632	6	2	0.789474	attgaggatcagcaggttgc	1715	20	60.226	50	4	3	0.85
XCC1363	564	gatgcgaactgattgccc	448	18	60.17	55.556	3	1	0.833333	attggttctccttgcccac	1011	19	59.918	52.632	3	0	0.842105
XCC2494	301	gtatccggatcagttgcgtc	34	20	60.492	55	8	1	0.8	actatcgaacacaggcgacc	334	20	60.142	55	4	2	0.8
XCC2586	349	acgtttgcgataaaagacgc	3	20	60.272	45	4	2	0.8	gtttacattgcgatccgagc	351	20	60.615	50	4	3	0.75
XCC3861	696	gtgaggtgataggccacgtc	706	20	60.542	60	4	2	0.8	ctaccagcgcgaagtgattc	1401	20	60.934	55	4	3	0.8
XCC2512	744	acgatgatcgactgcacttc	607	20	58.832	50	7	2	0.8	tggcaattacgaaaccttcc	1350	20	59.938	45	4	2	0.8
XCC1167	763	gtcgaagccgaagatgtctc	666	20	59.957	55	4	2	0.85	gatcctttcgacctacttcgc	1428	21	60.222	52.381	4	2	0.761905
XCC1768	638	atccttgacgaacttgggac	102	20	58.992	50	3	1	0.85	tcatgttgaccgcctatgac	739	20	59.527	50	4	1	0.8
XCC2186	150	tcgacctgatgattcttgcc	85	20	61.159	50	4	1	0.85	ggtgctgctgtttccaatg	234	19	60.256	52.632	3	3	0.842105
XCC3834	272	ctgttgcacagtggtgtgg	132	19	59.747	57.895	6	2	0.789474	agcaagcgtttcagcgtatc	403	20	60.552	50	4	0	0.8
XCC2495	501	ctttctacttctgacttgcccag	15	23	59.59	47.826	3	3	0.782609	atgtttttctgccgtgctc	515	19	58.865	47.368	2	2	0.842105
XCC2863	612	agacgcacgtgctgtatgtc	136	20	59.936	55	8	2	0.8	ctgtcagcatgcccaggtag	747	20	61.814	60	6	0	0.8
XCC2911	658	gctgccgcatatagtcgaag	197	20	60.896	55	5	2	0.8	agcgtatggaatgatctggc	854	20	60.066	50	4	2	0.8
XCC3330	454	acggtgagttggtagccttc	193	20	59.212	55	3	3	0.8	tgaccccttttacccaacac	646	20	59.688	50	2	0	0.8
XCC3033	221	actactgctgctttcggtgag	78	21	59.694	52.381	3	1	0.809524	tgcctatctacgccttccag	298	20	60.365	55	4	1	0.8
XCC3435	416	gcctgattgatcactgccc	16	19	61.617	57.895	6	1	0.789474	atccgtaccattcttctggc	431	20	59.009	50	4	2	0.85
XCC1423	460	atgaagacccgactgctcg	0	19	61.38	57.895	3	3	0.842105	tgacaacgcgcacatagg	459	18	60.431	55.556	4	2	0.833333
XCC3638	453	acaacacgtccagatcctcc	23	20	59.969	55	4	0	0.85	tctatgagctgctgccacc	475	19	60.112	57.895	5	3	0.842105
XCC3488	757	ttgtagccggaatggatagc	7	20	60.06	50	4	2	0.8	ccatgagcgaatctccctac	763	20	59.653	55	4	2	0.8
XCC1351	171	cggtaatgcggtaataacgac	92	21	59.398	47.619	5	3	0.761905	cgctgtacggctacctcatc	262	20	60.817	60	6	0	0.8
XCC2390	291	ttcctgtactacttgccgcc	189	20	60.27	55	5	2	0.8	ggcttcaacgaagatgtattcc	479	22	59.972	45.455	5	2	0.772727
XCC3482	657	cttcgggtcgtagctgtacc	808	20	59.757	60	4	2	0.8	gagatcaatcgcgacaacg	1464	19	60.369	52.632	6	2	0.842105
XCC2602	416	aaagtactcgtggctgtcgg	27	20	60.312	55	6	1	0.8	agaacgcgcgtacctacctc	442	20	61.704	60	8	2	0.75
XCC2139	789	atctgatctcgcagaccgtg	976	20	61.396	55	5	1	0.8	ggttgatcgcaaacaggttac	1764	21	59.49	47.619	4	3	0.809524
XCC0209	263	cctggactatcacgaatacgc	155	21	59.606	52.381	4	2	0.809524	tgttggacagattgaggctg	417	20	59.831	50	3	3	0.8
XCC4159	258	aggtagtaccagtggccatcc	13	21	60.261	57.143	7	2	0.809524	gcgctacagcgcttatgtc	270	19	59.756	57.895	8	2	0.789474
XCC3051	662	aggactggcaggtgtgctac	385	20	60.329	60	5	2	0.85	cacgtaatagcgcagcaagg	1046	20	61.842	55	4	0	0.8
XCC1795	311	ggagtttccatccgtgaatc	401	20	59.341	50	3	3	0.8	gtggatagccacggaaacac	711	20	60.384	55	8	0	0.8
XCC3452	464	caagtctagcaccgaggtcac	117	21	59.922	57.143	4	3	0.809524	atacacgtgacgagcacacc	580	20	59.628	55	6	0	0.8
XCC2307	576	attactaccacgcggtgatg	1753	20	58.529	50	6	2	0.8	tgcgcagataatcgacaaag	2328	20	59.976	45	6	0	0.85
XCC2259	619	ccttcgagttgatcgtgacc	445	20	60.656	55	4	2	0.8	atgccctgaatcttcaccac	1063	20	59.934	50	6	2	0.85
XCC1573	774	ggtagctgccgatcttgttg	284	20	60.796	55	6	0	0.8	acagcgcccatatcgattac	1057	20	59.951	50	6	2	0.8
XCC1119	762	cagaacggtttgacgtgatg	907	20	60.152	50	5	1	0.8	gttgatcgtcattgcgctg	1668	19	61.413	52.632	4	2	0.842105
XCC3629	570	gaatgcgagcgcagatag	97	18	58.201	55.556	6	0	0.833333	cttcttccggaatctcgatg	666	20	59.767	50	8	3	0.85
XCC3695	562	gaggtgtagctggcggtatc	43	20	59.723	60	4	2	0.8	cgttgatcgaaaaagccg	604	18	60.335	50	4	2	0.833333
XCC4091	570	caagttcgtagagcaggcac	41	20	58.677	55	3	2	0.8	gcaccatttactcgtggctc	610	20	60.667	55	5	1	0.85
XCC3587	626	gtcgaagttaggctgcttgc	348	20	60.162	55	4	2	0.8	aaaccgtcaccaacgcac	973	18	60.58	55.556	3	0	0.833333
XCC3933	278	gtgtcgtatttcgaccccc	114	19	60.188	57.895	7	3	0.789474	gtgatcgaccaattgacgtg	391	20	59.967	50	6	2	0.85
XCC0798	689	gacgaattgcgtagcttgc	357	19	59.587	52.632	6	2	0.736842	ctggaaaaaccgatggtgtg	1045	20	61.323	50	4	2	0.85
XCC0480	366	aggatggtcaggtgttctgg	52	20	59.962	55	3	0	0.8	tgaacatcaccacatgctcc	417	20	60.544	50	4	0	0.85
XCC1735	494	cagatcgatgcctgctttg	210	19	60.51	52.632	6	2	0.842105	gacaggccctgacacaactg	703	20	61.755	60	7	2	0.75
XCC0280	226	attgatgcaggtggtgtacg	131	20	59.445	50	4	2	0.85	gcagatcacgaaggggaatc	356	20	61.914	55	4	3	0.8
XCC3248	250	tgaacaaccgttttgagctg	37	20	59.881	45	5	2	0.8	ttggacatgtcttcgtcgg	286	19	60.671	52.632	8	1	0.842105
XCC1957	649	tcgcgcatgagatcaataac	484	20	59.799	45	4	0	0.8	atgccgtaggaaatcgacag	1132	20	60.096	50	4	1	0.85
XCC2881	624	cgtgggatgtcgaacagac	82	19	60.105	57.895	4	2	0.789474	gacgctcgaatttcaggttg	705	20	60.776	50	5	2	0.8
XCC2464	732	tgatcaacccgttcttccac	250	20	60.903	50	6	0	0.85	cagcgtcaccacgaatcag	981	19	61.48	57.895	3	1	0.789474
XCC2910	607	gttcgattagtgcaggctcc	65	20	59.843	55	4	3	0.75	ggtcgtacgggcactctttc	671	20	61.973	60	6	0	0.75
XCC4088	588	ccagcagaacatcgacctg	1205	19	60.409	57.895	4	2	0.842105	accgacaacacctcttccac	1792	20	60.009	55	2	0	0.85
XCC1699	215	agagcaagaacagcagcgac	38	20	60.886	55	3	1	0.85	ttttgcggtaatggccttc	252	19	60.956	47.368	4	2	0.842105
XCC2373	707	catcatgatctggttgtcgg	153	20	59.918	50	8	1	0.85	acatccacttcctcggctc	859	19	60.215	57.895	2	0	0.842105
XCC1227	673	ccgacatgctgaggatctg	23	19	60.371	57.895	5	3	0.789474	ctggaaccactgggactagg	695	20	59.568	60	5	3	0.75
XCC3416	182	ggtgatctgcagttgcgtg	54	19	61.494	57.895	6	0	0.842105	tgaccttggcggacatc	235	17	59.059	58.824	3	2	0.823529
XCC2201	512	cttcttcggcaagatgaagc	458	20	60.096	50	6	2	0.85	tgctcagcggatgactacc	969	19	59.959	57.895	5	1	0.789474
XCC1805	601	tctcggagcaagagatggc	124	19	61.623	57.895	5	2	0.789474	tagtccaggatctgcaccag	724	20	58.827	55	6	3	0.8
XCC0676	482	tggtcttcatcaatcccgac	259	20	60.871	50	4	2	0.85	gaacttgcaaaaataccgcc	740	20	59.592	45	6	1	0.8
XCC3020	335	ccatgatcttctggtacggc	89	20	60.483	55	4	2	0.8	gaagcacaagctcaaatccg	423	20	60.914	50	4	2	0.8
XCC0368	506	tggagcccttgtatcgc	55	17	58.217	58.824	2	2	0.823529	gtaactgaagaacaccgtctcg	560	22	58.912	50	3	2	0.772727
XCC4231	652	acggtcttgtccttgacctg	514	20	60.151	55	4	2	0.85	atactcctgtccccgtcgtc	1165	20	61.311	60	3	2	0.75
XCC2355	547	ccttcaattacaacggcgtg	118	20	61.432	50	5	3	0.8	atggccatctcgtaacttgc	664	20	60.103	50	8	3	0.8
XCC1744	438	aatggctgggtggaacag	189	18	59.473	55.556	3	1	0.833333	accgaacaggtgatggctc	626	19	61.1	57.895	3	1	0.842105
XCC2202	668	gtacccacaccccgtaatg	38	19	58.556	57.895	4	1	0.789474	tgcctatatcgccaaggaac	705	20	60.06	50	6	0	0.8
XCC1485	661	cctgcttcttgaattccttcag	731	22	60.365	45.455	6	2	0.818182	ggttatcacgctgcgattc	1391	19	59.245	52.632	5	3	0.842105
XCC3534	685	aatcgacctatgcggaagc	907	19	60.192	52.632	4	2	0.789474	acatatgagggcgaggtcag	1591	20	60.096	55	6	1	0.8
XCC0504	572	ctgatggcacacgagacaac	18	20	60.319	55	3	2	0.8	agtgcgccaatcaacacc	589	18	60.698	55.556	4	0	0.833333
XCC1219	742	caccgttggtacgaaagacc	203	20	60.41	55	6	0	0.8	ccacaggatcagccattcag	944	20	61.63	55	4	1	0.85
XCC2323	654	aatggatcatgggcgattac	529	20	59.61	45	6	1	0.8	acgcgaagtacaggaaggtc	1182	20	59.357	55	4	1	0.8
XCC1289	404	gtgcgttgttccatcagtttg	1672	21	61.515	47.619	2	1	0.809524	aagctcgatgtcctggtcac	2075	20	60.269	55	5	3	0.8
XCC0599	605	gataccggtagaggcactcg	676	20	59.717	60	8	2	0.8	ttctaccggatgtttccgac	1280	20	59.933	50	4	1	0.8
XCC2755	582	gaatacggccacatcctcac	450	20	60.348	55	4	0	0.8	gaatatccgcttgtccttgg	1031	20	59.528	50	4	2	0.8
XCC2082	673	cttggcagtctcatggtcg	72	19	60.409	57.895	4	2	0.842105	tctcgtgtccttgtgcgtag	744	20	60.049	55	2	0	0.8
XCC0277	285	cagcatccgctacatgctc	23	19	60.543	57.895	5	2	0.842105	tctttcagttcgaaggccac	307	20	60.375	50	6	0	0.8
XCC1708	365	gtaaagcccacgatcaccag	244	20	60.517	55	4	1	0.85	atattcgggccgttgtacg	608	19	60.727	52.632	5	3	0.842105
XCC3852	536	gatgtcgtcccgaatgttg	51	19	59.909	52.632	3	0	0.842105	cgagtgtgttccacgaaatc	586	20	59.139	50	3	2	0.8
XCC3729	673	aggtggagcgtatgtatggc	307	20	59.985	55	2	2	0.8	aatagtccgcttgcatcgac	979	20	60.243	50	4	2	0.8
XCC3686	662	gtattccgcagctggtgtg	2608	19	60.279	57.895	6	3	0.789474	caattcgtgcaatgccag	3269	18	59.782	50	5	3	0.833333
XCC0639	541	tcaccgctatcgacttcacc	848	20	61.208	55	4	0	0.8	gagttctgctacaccccgac	1388	20	59.727	60	2	1	0.8
XCC0735	248	gcaactgaaagtgttcgtgc	20	20	59.495	50	3	3	0.8	gaaagtgcatggtcagttcg	267	20	59.293	50	4	2	0.85
XCC2077	604	attgcgtacgacaacccag	7	19	59.581	52.632	8	1	0.789474	tgctgtttatgacaggcgac	610	20	59.871	50	4	2	0.8
XCC2445	582	cagttgctggactggatgc	33	19	60.419	57.895	4	2	0.842105	ttgcagcaatttcattgagc	614	20	59.96	40	7	3	0.8
XCC1264	641	agtgcattggataccgcac	102	19	59.542	52.632	4	2	0.789474	aggtccttgagcatgaggtc	742	20	59.258	55	5	2	0.85
XCC1477	596	tgtcacctcgatcaaacagg	257	20	59.676	50	4	2	0.85	cccgttcataggtgtagttgc	852	21	59.508	52.381	2	2	0.761905
XCC1301	395	tggtagaaggccttgtcgtg	91	20	61.224	55	8	1	0.8	tatctcaccggttacccacc	485	20	59.67	55	6	1	0.8
XCC0477	341	ttcttacgctcgacttcacg	49	20	59.22	50	4	2	0.8	gctatcacgcaaaactacgg	389	20	58.465	50	2	1	0.75
XCC0318	624	ctgcaggacgaggaactgac	90	20	61.009	60	6	1	0.8	cgactcttcgtattgacgcc	713	20	60.796	55	3	2	0.8
XCC3799	288	gtcgcggaactgaacaatc	28	19	59.234	52.632	4	0	0.842105	gatcggggtattgctgtttg	315	20	60.331	50	4	0	0.8
XCC2877	781	gacctgatcgtgtacttcatgc	291	22	59.627	50	4	2	0.772727	gcacaaacggaaacttcacc	1071	20	60.538	50	4	1	0.85
XCC3747	579	agccctgccgagtatgttg	551	19	61.212	57.895	2	0	0.789474	ggtggtgtaaagcaactgcc	1129	20	60.559	55	4	2	0.8
XCC0020	735	tattgatccgcgaacgtacc	151	20	60.857	50	4	2	0.8	agctgtcgcgttccacatag	885	20	61.394	55	4	0	0.8
XCC0800	656	cttccgtttcagcacacctc	4	20	60.833	55	2	0	0.85	cgtcatatgtccgctgtattc	659	21	58.133	47.619	6	2	0.761905
XCC2119	664	tcagacgcatctgccattc	362	19	60.954	52.632	8	0	0.842105	tactggtacgacaacacgcc	1025	20	59.64	55	4	1	0.8
XCC0933	759	gtgttcgaaaacaaattggc	1062	20	58.12	40	8	2	0.8	cacacccagatactcgaccc	1820	20	60.386	60	4	0	0.8
XCC1414	710	acgcctacttcagcttcacc	52	20	59.501	55	4	0	0.8	gcgctcgaacacgtaatgtc	761	20	61.781	55	4	1	0.8
XCC3730	605	tatccgaaaaatgagcaggc	15	20	60.175	45	3	2	0.8	cccaataagtcgcaacacg	619	19	60.119	52.632	4	2	0.789474
XCC2599	183	tcgaatgcttctgcctgttc	25	20	61.468	50	4	0	0.85	ggaagaactcgagcaactgg	207	20	59.989	55	6	1	0.85
XCC2342	704	gggctcaagcacgaaaaag	597	19	60.899	52.632	4	0	0.842105	tcctggaaggtggagatcag	1300	20	60.191	55	5	1	0.85
XCC2221	566	ccgatcttcgaccgttttac	42	20	59.569	50	4	1	0.8	ctggcatcgatactggacg	607	19	60.232	57.895	6	2	0.842105
XCC2199	651	atctggccgtcatcgagtc	64	19	61.218	57.895	4	3	0.789474	ggctattgccccagaattg	714	19	60.42	52.632	6	2	0.842105
XCC1840	450	tgtgcacatgatgggcttc	260	19	61.73	52.632	8	3	0.842105	cttctcccgtaaaagttctgatcc	709	24	61.59	45.833	5	2	0.75
XCC0246	557	cgatgtgttggtggtgtacg	503	20	60.906	55	4	2	0.8	tggggtactcgttgatgtagc	1059	21	60.008	52.381	4	3	0.809524
XCC4079	337	gacgactatcacagcgtggc	78	20	61.844	60	5	2	0.8	ataccacgtcggcttcgtc	414	19	61.083	57.895	4	2	0.842105
XCC0032	684	agcgtattggtggaaaaacg	3766	20	59.996	45	4	2	0.8	gctcgacgactacggtctctac	4449	22	60.465	59.091	5	0	0.818182
XCC1549	265	tgaaagcacaactggacgac	166	20	59.88	50	2	2	0.8	gtcgattcgaagcgttgc	430	18	60.513	55.556	8	2	0.833333
XCC1041	729	gtaccccacctcaatatcgc	1743	20	59.273	55	4	2	0.8	ccgtcgtacaacaacgtcac	2471	20	60.072	55	6	3	0.8
XCC2519	652	tcaagacttcgcctcctgtc	0	20	60.533	55	5	1	0.85	ggtcactattgctttctacgcc	651	22	60.156	50	4	1	0.772727
XCC0920	334	ggtcgtaagttcaaccgcac	18	20	60.559	55	5	1	0.8	ggtcgaccagctccacatac	351	20	60.542	60	8	0	0.85
XCC2634	558	tggttgatcaatgtgcaagg	366	20	60.517	45	8	1	0.85	ggtcttgagccccgagtaag	923	20	61.142	60	4	1	0.8
XCC1646	800	ccgatgacactcatttcgtc	21	20	59.09	50	5	3	0.8	gcgatagcttcgacactgc	820	19	59.719	57.895	6	2	0.842105
XCC2876	377	acctcaagttcctcaaatccc	19	21	59.429	47.619	3	0	0.809524	ttagtgcgcgtcgtcttc	395	18	58.677	55.556	4	0	0.833333
XCC2743	652	aaagaggtgccgttcgc	207	17	59.934	58.824	2	2	0.823529	gaatcaccgtctgcacctg	858	19	60.263	57.895	4	2	0.842105
XCC3104	248	atgccttctcccaaggagc	2	19	61.663	57.895	5	3	0.789474	gaatctccgcatcaagcc	249	18	59.279	55.556	3	1	0.833333
XCC3278	729	tggcggctggtaacaactac	772	20	61.08	55	4	2	0.8	aggccgggatgtaagacac	1500	19	59.942	57.895	4	1	0.789474
XCC0954	779	gtcttcatcgaagcctgcc	33	19	60.909	57.895	6	1	0.842105	agggagtgacgatggatctg	811	20	60.072	55	4	2	0.8
XCC3899	352	tagttgtcgttgctacgggc	1	20	61.215	55	6	2	0.8	ccaataccgaacagctgaag	352	20	58.379	50	6	2	0.8
XCC0082	168	gataacacggcctgcaaatc	22	20	60.478	50	4	2	0.8	cggttatgcgaacatcgag	189	19	60.227	52.632	4	2	0.842105
XCC3239	300	tatttttccgggcagattcc	81	20	61.111	45	4	2	0.8	tcagtcgagcaccatcactg	380	20	61.061	55	4	3	0.8
XCC0917	338	agccagcagaaaagaaaacg	7	20	59.632	45	2	2	0.85	cgtcacgtcgatgatgttg	344	19	59.669	52.632	5	2	0.842105
XCC0749	494	tcaagaacaactgctcaaggc	14	21	60.565	47.619	4	2	0.809524	aatagtcgtcgtcgctgtcc	507	20	60.285	55	4	0	0.8
XCC3915	718	gagtgacgtcgacatggtcc	293	20	61.598	60	6	3	0.8	ctggacgaagaacgcattg	1010	19	60.397	52.632	4	3	0.842105
XCC0948	375	agcaaggtgtcgtctgcac	205	19	60.047	57.895	4	3	0.789474	gatcgatatcccgctgtcac	579	20	60.457	55	6	3	0.8
XCC1386	259	cttgaagccgttgtcggag	21	19	61.918	57.895	5	1	0.842105	ctacacgttcgtggattaccg	279	21	60.426	52.381	6	2	0.809524
XCC3647	650	gatccacagtgagcatgtcc	161	20	59.053	55	5	2	0.85	cgaacacgatctatggacgg	810	20	61.455	55	4	2	0.75
XCC2251	598	actacggcaagctgtcacg	457	19	60.064	57.895	4	2	0.789474	gtgttgaggtcgtcgtccag	1054	20	61.755	60	5	2	0.85
XCC3551	333	ttcttcgcctcgtaatagcc	742	20	59.456	50	3	2	0.8	atctgcgatcagtccaacg	1074	19	59.803	52.632	4	2	0.789474
XCC0119	684	gtggtacttcaacgaaggcg	2084	20	60.689	55	5	2	0.8	cagaacttgtagcgcaggc	2767	19	59.755	57.895	4	2	0.842105
XCC3906	321	gaacaacagatacgccagcc	102	20	60.667	55	2	1	0.8	tggttgatcgacctgcatc	422	19	60.646	52.632	8	2	0.789474
XCC1201	531	gcatggtgatgttgatcgag	175	20	60.08	50	4	2	0.8	gatcctgcttatccagcgtg	705	20	60.765	55	4	2	0.8
XCC4106	550	ggaatattacgaagccaccc	1787	20	58.394	50	6	0	0.8	atacgcgaactgcgtgtagg	2336	20	61.234	55	7	3	0.75
XCC2742	638	cacatttcgctacctgcaac	5	20	59.347	50	4	0	0.8	cacgcaccaccagatcttc	642	19	60.263	57.895	6	2	0.842105
XCC0995	688	gaccagttggaaaccctgg	168	19	60.347	57.895	4	3	0.842105	caaacaggcaggtgtacagg	855	20	59.209	55	6	2	0.8
XCC2895	602	agtcgtagctggtggtctgc	845	20	60.476	60	4	2	0.85	gtatccagcctggttgttcg	1446	20	60.517	55	7	2	0.75
XCC3968	672	agcgaggtaccgatgaacag	304	20	60.277	55	6	1	0.8	caatctggtgcgctttctc	975	19	59.537	52.632	4	0	0.842105
XCC2156	754	caatacgagatcgacacgcc	222	20	61.607	55	4	1	0.75	tcaccttggcgatcttcttc	975	20	60.34	50	4	0	0.85
XCC3677	493	accaggtactggtgacggtg	157	20	60.894	60	8	1	0.85	agttcgtagggcacttccac	649	20	59.212	55	4	2	0.75
XCC3152	785	actttgcgcagaaccatttc	928	20	60.257	45	6	2	0.8	catcaggttgttggatgcc	1712	19	59.909	52.632	4	2	0.842105
XCC2096	752	aactctgccggagatcattg	677	20	60.218	50	6	3	0.8	gtcgcattatgccaaaaacc	1428	20	60.331	45	7	3	0.8
XCC0770	707	catcgtggtggaagattcg	104	19	60.056	52.632	4	2	0.842105	ccacccactgcatgaagac	810	19	60.105	57.895	6	2	0.842105
XCC2416	620	ttagagctggcctttcagc	0	19	58.339	52.632	4	2	0.842105	gctacacccattgcaacctc	619	20	60.526	55	6	0	0.85
XCC0428	264	gtggtgtcgtcgaggagttc	37	20	60.723	60	6	2	0.8	ggtgcgcgatgaagaatg	300	18	61.368	55.556	4	0	0.833333
XCC0536	484	agtgcataaccgagcaatacg	70	21	60.166	47.619	4	2	0.761905	cacttctcctcgctattccg	553	20	59.971	55	2	2	0.85
XCC1870	156	cgaaaaggccaagtacgc	101	18	59.42	55.556	4	2	0.833333	cagacgtcctttccttccag	256	20	59.837	55	6	1	0.8
XCC2859	625	atcgagcgagggaaaaatg	978	19	60.163	47.368	4	0	0.842105	gtccgaagtctccaacgaag	1602	20	59.844	55	3	1	0.85
XCC1513	527	atctggaagactggtcggc	61	19	60.215	57.895	4	2	0.789474	ggtgtcgatgcagatgtagc	587	20	59.276	55	4	2	0.85
XCC1858	749	taccacatcttcgcgttgac	789	20	59.722	50	4	2	0.85	agggcctggtctttcttgac	1537	20	60.628	55	5	1	0.8
XCC3881	483	gatgatcattggcgaacagc	176	20	61.577	50	8	2	0.8	catcggaggttatccagtgc	658	20	60.483	55	4	2	0.85
XCC2538	710	acatcacccgtttcgacag	25	19	59.535	52.632	4	2	0.789474	ggacgggtacacatggttagtc	734	22	60.537	54.545	4	2	0.772727
XCC3816	559	cccgctgaaactgaagtcc	414	19	60.785	57.895	4	1	0.842105	tgcggtctatagccagatcg	972	20	61.285	55	6	2	0.8
XCC0982	570	tcgacgtattcgatcgtcac	1207	20	59.679	50	6	3	0.85	gcagcaccatgagatcagc	1776	19	60.547	57.895	4	2	0.842105
XCC1781	613	ggtacaccgcgatcaattc	578	19	58.941	52.632	4	2	0.789474	aaggtcggtaacgtcattgtg	1190	21	59.906	47.619	6	1	0.809524
XCC1901	550	cacttattggagaaaggccg	62	20	59.702	50	4	2	0.8	attgctatagccgaacgcc	611	19	60.21	52.632	8	2	0.789474
XCC1389	418	atgcagacagcccctacatc	913	20	60.104	55	4	0	0.8	tattgcccatacacattgcc	1330	20	59.261	45	5	1	0.8
XCC1105	751	cgtagtcgtcattgccacc	1409	19	60.128	57.895	3	1	0.842105	agcaacgcctaccatcgac	2159	19	61.224	57.895	4	2	0.789474
XCC2791	598	agcggactctagtcgcagtg	18	20	60.754	60	6	3	0.75	cagtaatctgcaggccatcc	615	20	60.624	55	6	2	0.8
XCC1291	781	catgatcggacaccacaaac	152	20	59.812	50	4	0	0.85	catatcgatccatggcgg	932	18	60.829	55.556	6	1	0.833333
XCC0887	174	tcgaagagcagaccgagttc	148	20	60.678	55	4	2	0.8	tgatcttctcggcttcatcc	321	20	60.303	50	4	2	0.85
XCC3525	704	caacttgcgttcggcatc	168	18	61.396	55.556	5	0	0.833333	ccgaagacacctaccaggac	871	20	59.574	60	3	1	0.8
XCC3987	654	ccaggtagacggtcatcgag	209	20	60.668	60	5	2	0.85	acatgaacgagttctggcg	862	19	59.846	52.632	6	2	0.789474
XCC0765	702	tggtggtcttttccacttcc	551	20	59.943	50	4	0	0.85	tggtgcttatcggcattacc	1252	20	60.857	50	4	3	0.8
XCC1954	755	aatcgtgtgacaggccatc	27	19	59.494	52.632	5	2	0.789474	gaattctccaccgagacacg	781	20	60.656	55	6	3	0.8
XCC3015	513	cccagaggatcttgtgcag	20	19	59.351	57.895	6	2	0.842105	cctactgcgataccgcctac	532	20	59.752	60	6	2	0.8
XCC2737	705	tcacttaccgaaacgttcgtc	0	21	60.161	47.619	6	2	0.761905	gaatggaccatcggcaag	704	18	60.006	55.556	7	0	0.833333
XCC3720	155	cttggcaatcaccttgatctc	24	21	59.685	47.619	5	3	0.809524	acgtcacctggttcatggtc	178	20	60.851	55	5	2	0.8
XCC3170	782	acccggaacacatacgactc	208	20	59.851	55	4	3	0.8	aaaccgattccggtcgtc	989	18	60.871	55.556	5	2	0.833333
XCC1582	688	atcagatcgtaagacccgcc	28	20	61.376	55	5	1	0.75	cacctggaaccttgcatcag	715	20	61.655	55	4	1	0.85
XCC0304	552	agttcggtggtgttttccag	211	20	60.005	50	3	1	0.8	attcaactacgacctcacccc	762	21	60.24	52.381	3	0	0.761905
XCC1033	616	ggtgaatacctcacccagatg	1965	21	59.274	52.381	6	2	0.761905	ttgcttccagaaaatcctgc	2580	20	60.331	45	4	2	0.85
XCC2773	535	cagcaggttgtgatacacgc	21	20	60.333	55	4	2	0.85	gcaattgcccgaagacag	555	18	60.353	55.556	8	1	0.833333
XCC0464	706	cctgacggagtaaagcgaag	233	20	60.008	55	2	0	0.8	agcgaagaccttttcgtctg	938	20	59.615	50	6	2	0.8
XCC1673	591	ttcgccaagacacttctcg	31	19	60.12	52.632	4	3	0.789474	cgactatcttcttcctggcg	621	20	59.971	55	3	2	0.85
XCC2827	592	agacgacgctgtttttcagc	40	20	60.581	50	4	3	0.8	agcgcgaataccctctgttc	631	20	61.664	55	4	1	0.75
XCC2706	700	gttccagtaggcatcgaacac	855	21	59.612	52.381	4	0	0.761905	acgcaagatcttcaagtggg	1554	20	60.255	50	8	0	0.85
XCC2845	721	ggtaactggccaccttgaac	611	20	59.454	55	6	2	0.8	gatgcgaccatcgtcaatac	1331	20	58.956	50	6	2	0.8
XCC1681	793	gactggactcaagggcactg	329	20	60.861	60	5	3	0.75	ctggtcttgcagccacaac	1121	19	60.457	57.895	4	3	0.842105
XCC3083	697	gccgtgactacgagaccatc	1681	20	60.688	60	3	1	0.75	acgatgtactgcttgccatc	2377	20	58.753	50	4	2	0.8
XCC0723	595	tgttcctgtcgttgtggatg	100	20	60.57	50	3	0	0.85	gggatcttgaggtattcggc	694	20	60.797	55	4	2	0.8
XCC1992	560	gttgatgcgtccactttcg	9	19	60.256	52.632	6	2	0.842105	acgtagacgatcacgacagc	568	20	58.912	55	4	2	0.85
XCC4000	616	gctgacctattgctcgcag	92	19	59.713	57.895	4	2	0.842105	gtaagcccacacctgcttg	707	19	59.303	57.895	4	1	0.789474
XCC4213	432	tttcgaagttccacaacacg	107	20	59.734	45	6	2	0.8	agagcatccacgacattcc	538	19	58.603	52.632	2	0	0.789474
XCC2169	325	gcgcgaaagtaattggtcag	31	20	60.772	50	4	1	0.85	agggctggaacttcaacatc	355	20	59.141	50	5	3	0.8
XCC2705	742	tgggactcaagcagttcctc	310	20	60.386	55	4	1	0.85	agttgggtcacgatctcgc	1051	19	61.247	57.895	4	2	0.842105
XCC1155	720	gttcggcatagaacgggtg	1871	19	61.452	57.895	4	0	0.842105	agtccaagtacctggctggc	2590	20	61.609	60	8	2	0.85
XCC2615	359	cccaagtcatcaagacctcc	13	20	59.505	55	5	1	0.85	gtcgccaacagtccacaag	371	19	60.302	57.895	3	0	0.789474
XCC0251	604	agtaccccgacaacgaaatg	679	20	59.853	50	4	0	0.8	aacagatgtgcttccatcgc	1282	20	61.22	50	4	2	0.8
XCC0185	738	ttgtagctgttggtaccggag	448	21	60.175	52.381	6	2	0.809524	ttacctggatccgttcttcg	1185	20	60.066	50	6	2	0.8
XCC0293	670	cgacaaaatgtcgccgtag	216	19	60.264	52.632	7	0	0.842105	caagctggtgtggaaaggtg	885	20	61.679	55	4	0	0.8
XCC2723	781	caaggtcccgatcttcgag	336	19	60.742	57.895	6	3	0.789474	ggccttgttgctctgctatc	1116	20	59.985	55	4	2	0.85
XCC4222	505	tcggtattgcggttgtagag	2044	20	58.796	50	2	0	0.8	cctataacgggcagagcaac	2548	20	59.73	55	4	0	0.8
XCC1315	667	gcagggcttttctgatgtctc	410	21	61.284	52.381	3	1	0.809524	gtagtcggtgtagccttcgg	1076	20	59.757	60	3	1	0.8
XCC0171	488	gtaccactcgactgcttcctg	144	21	59.922	57.143	6	1	0.809524	agcaatacgcatgggtcg	631	18	60.653	55.556	6	2	0.777778
XCC3469	680	atgcagttcggacaccttg	609	19	59.692	52.632	4	1	0.842105	ggctgctggtctatctggtg	1288	20	60.823	60	3	0	0.85
XCC0859	346	atgacggaaattctggtgc	0	19	58.503	47.368	5	2	0.842105	aggcagtggaagtgaacacc	345	20	60.159	55	4	2	0.85
XCC4124	197	acgacatccggacctgtatc	5	20	59.81	55	6	3	0.8	tgttttctgcgtagtggcag	201	20	60.05	50	4	3	0.8
XCC0058	251	gtgtcctttgcagccagtg	10	19	60.457	57.895	4	3	0.842105	gacgtacttcatgtggacgc	260	20	59.169	55	6	2	0.8
XCC1096	164	gatcaatggctgttcgtgg	132	19	60.064	52.632	4	0	0.842105	ggcgggtgatagaagttgac	295	20	59.556	55	3	2	0.8
XCC1324	724	tacggttggttgacccg	1	17	58.848	58.824	4	2	0.823529	gatgcagtgaaggtgcagac	724	20	59.425	55	4	1	0.85
XCC0572	737	ggttggcagttcaggttcac	157	20	60.555	55	3	2	0.8	gtcgagcagtatgggcagtc	893	20	60.833	60	4	1	0.8
XCC2034	602	tggttcagagcttggttgtg	15	20	59.873	50	4	1	0.85	atgcgtgtctttgcgtagtc	616	20	58.955	50	2	2	0.8
XCC0568	627	cgacctggagcgttatcag	494	19	59.405	57.895	3	2	0.789474	atcacataggcgtagctgcc	1120	20	60.265	55	4	2	0.85
XCC3846	742	aggggttcttcgagtggttc	49	20	60.489	55	4	0	0.85	taatccacgatgtaaggggc	790	20	59.784	50	3	2	0.75
XCC1832	681	gccttgatcaaccagctctc	87	20	59.957	55	8	0	0.85	cagatagaccacgtcctcgc	767	20	60.823	60	4	2	0.8
XCC2047	537	cctgacgtaatggcagcac	1436	19	60.279	57.895	5	3	0.789474	atgacgtcaacagcgtcaag	1972	20	59.905	50	8	1	0.85
XCC1191	659	gcatcattacctcggtccag	803	20	60.483	55	4	3	0.8	gctgcaggtagagaagccag	1461	20	60.299	60	6	1	0.85
XCC0450	491	tctccgtgctacctgctctc	13	20	60.7	60	2	0	0.8	gtattcgtcgttattcgggc	503	20	59.438	50	3	2	0.8
XCC0408	594	catttcagcgtgaaccactg	780	20	60.301	50	6	3	0.8	cgagatgtatttcttgcccg	1373	20	60.597	50	4	2	0.85
XCC2949	269	aactcagttgccttgtgctg	61	20	59.086	50	7	1	0.85	gtacggcttttcgaggaagg	329	20	61.107	55	4	2	0.8
XCC0121	772	catcgcagacgcgtgttac	9	19	61.461	57.895	6	3	0.789474	cgagctggctagtgatgaaac	780	21	60.03	52.381	4	0	0.809524
XCC0850	650	aatgtatttgccttccaccg	384	20	59.823	45	4	2	0.85	aactgtccgtgatcctggc	1033	19	61.1	57.895	4	2	0.789474
XCC1474	736	cgacatcaacgaagtgatcc	998	20	59.09	50	4	2	0.85	cttcatggcggtttccag	1733	18	60.192	55.556	4	1	0.833333
XCC1197	690	tgcatttctggagcagtgg	302	19	60.975	52.632	4	2	0.842105	aaggcgtcaaggcgattc	991	18	61.302	55.556	3	3	0.833333
XCC0753	655	ggccaactactacgtgcagac	1595	21	59.817	57.143	4	1	0.809524	gtagttgaacggcgacattg	2249	20	59.199	50	5	3	0.8
XCC3270	616	gttcaagcgcaactattcgg	773	20	60.772	50	4	1	0.8	gaacgggtagatgttggtcg	1388	20	60.375	55	3	2	0.8
XCC3025	462	gaataacggtggcgacctc	29	19	60.476	57.895	6	2	0.789474	tgagcaccttctacgacctg	490	20	59.034	55	2	1	0.8
XCC3762	609	acttctgcatgcgctacctc	457	20	60.569	55	6	2	0.85	cgttggtatacacgcccac	1065	19	59.856	57.895	6	2	0.789474
XCC1424	331	cacgctatgggttcgttctc	34	20	60.657	55	3	0	0.75	acagcgcaatcaaggtttg	364	19	59.856	47.368	4	3	0.789474
XCC0010	239	gatgtcccacaaggtcaagg	110	20	60.363	55	3	0	0.8	cgttgatcgtacgcatcttg	348	20	60.28	50	8	2	0.8
XCC0040	564	gctgaccgcctcgataaac	21	19	60.76	57.895	4	1	0.789474	gatttcttccgggtcgaatg	584	20	61.706	50	5	1	0.85
XCC2320	222	gtatctgttgcgggctttg	38	19	59.287	52.632	2	0	0.842105	accatcaccggatagctcac	259	20	59.957	55	4	2	0.85
XCC0963	510	cgatctcatcctgctcgac	140	19	59.468	57.895	4	2	0.842105	gtctgcaccatgttttccag	649	20	59.139	50	4	2	0.85
XCC1876	762	caacctggaagccttgtctg	1085	20	60.822	55	5	1	0.85	cctacctgctcgataccctg	1846	20	59.711	60	4	1	0.8
XCC1656	578	gttttatcttgcaagcgcc	11	19	58.521	47.368	8	2	0.842105	agtcgtgttgctggaaatcg	588	20	61.236	50	3	3	0.85
XCC1535	627	cgctgaccagcttgatctc	8	19	59.672	57.895	6	2	0.842105	aggacacaacgtccgagaag	634	20	60.298	55	4	2	0.8
XCC1659	648	ctacttcggcctgctgtttc	1163	20	60.015	55	4	0	0.8	gtccagtcgttttcgatgtg	1810	20	59.139	50	4	0	0.8
XCC3886	786	gtggtgccttacgcctttc	291	19	60.651	57.895	3	0	0.736842	gtagatctgtgcatcgtccg	1076	20	59.271	55	6	2	0.85
XCC2603	368	agcgagttcgacacacacg	3	19	61.11	57.895	4	3	0.789474	gtgaacggatagcggtagctc	370	21	61.151	57.143	4	2	0.761905
XCC0901	550	taatcgatgtcggcacgtag	184	20	59.712	50	6	2	0.75	tgggtcataaagttcatccg	733	20	58.422	45	5	2	0.85
XCC3043	646	cgcagcagtatttccagtcc	1531	20	60.796	55	3	0	0.8	aaggtctgatcgttgatcgc	2176	20	60.226	50	5	2	0.8
XCC1907	650	cgtgaatacgcaaagctgac	102	20	59.493	50	4	1	0.8	aggaacttttcgcacaccc	751	19	60.104	52.632	3	0	0.842105
XCC1362	402	gagtcaccccatttacgagc	2	20	59.556	55	3	2	0.8	ttggcttcgccgtaatagc	403	19	61.24	52.632	3	2	0.789474
XCC4183	576	ggtgtcgatgttcccttttg	206	20	60.353	50	4	0	0.8	gtactgggcttctccgttcc	781	20	61.019	60	4	0	0.8
XCC3780	692	gataggcttatgcgtgagcag	876	21	60.017	52.381	6	2	0.761905	ggattgcgctctacgatcac	1567	20	60.775	55	4	2	0.8
XCC3145	554	gtatctgctgcatcaaagcg	374	20	59.596	50	6	2	0.8	cgatgagcagggtaaagctc	927	20	59.978	55	4	2	0.85
XCC2444	779	tactgcagaaatgggtggaac	13	21	59.985	47.619	6	1	0.809524	ccacaaatcgtaagggaacg	791	20	60.357	50	3	2	0.8
XCC1507	691	attatgtctataaccgtgccgc	127	22	60.246	45.455	5	3	0.772727	atatcgtcaaagccggtcac	817	20	59.962	50	4	3	0.8
XCC1996	722	tattccctgtgcgacaacac	300	20	59.572	50	4	1	0.8	acatacaactgcccatgctg	1021	20	59.596	50	4	2	0.8
XCC2587	723	tgacgcagtacttggaggc	98	19	60	57.895	6	2	0.789474	agtacaacccacaaggcgac	820	20	60.035	55	4	2	0.8
XCC3056	787	tcgaggtagaggtagtgcagg	70	21	59.506	57.143	4	0	0.809524	gtaacgtcgaacgtgtcgtg	856	20	60.222	55	6	2	0.8
XCC0164	396	ttggttacgtgatccaggag	229	20	58.569	50	6	3	0.8	gcatcagcaccagcgtatc	624	19	60.402	57.895	2	0	0.842105
XCC0374	625	gtgttgcgaccactgaaaag	54	20	59.339	50	4	0	0.85	cgccgtaataagtgtccagc	678	20	60.658	55	3	2	0.75
XCC1172	223	tgttgatcgacatctccgc	133	19	60.801	52.632	8	2	0.842105	tcgagcacaggttgctgtag	355	20	60.199	55	4	2	0.85
XCC0319	577	gcggagggttggttactacc	143	20	60.743	60	3	3	0.8	aactcgattccacaaccgac	719	20	59.973	50	4	2	0.8
XCC1572	396	ggattcacaggtaagcgtgc	162	20	60.667	55	3	2	0.8	gacatggacaccgaacacg	557	19	61.033	57.895	4	2	0.842105
XCC2923	510	aattcaggagtgcgtgacag	19	20	58.882	50	4	1	0.8	gcgttctccattcgacattc	528	20	60.613	50	4	2	0.85
XCC1789	722	caacggttcaacgaccg	27	17	59.635	58.824	5	3	0.823529	cgggtctggtaatggaaatc	748	20	59.244	50	2	2	0.85
XCC0436	609	gactacgaggcaatcgaagg	432	20	59.836	55	4	2	0.8	ctcgatgctttcgaacaagg	1040	20	60.904	50	6	0	0.85
XCC4069	712	ttcggatgaaaagctggtg	590	19	59.783	47.368	4	0	0.842105	caggtctttgacccagaagc	1301	20	59.844	55	5	2	0.8
XCC4129	755	ggaccatctccgacaatgc	53	19	61.471	57.895	3	2	0.842105	cttttccgaattgatccgc	807	19	60.538	47.368	5	2	0.842105
XCC2352	760	gtgtggtacggcatgttcc	459	19	59.828	57.895	4	2	0.842105	ggtaataacctaccgcctgc	1218	20	58.606	55	6	2	0.75
XCC0004	630	agcgcggctacatctacatc	1597	20	60.403	55	4	2	0.8	cccgcttagcttcttccag	2226	19	60.096	57.895	5	1	0.842105
XCC3589	572	gcttcggaaggaaacaactc	1417	20	58.912	50	7	0	0.85	gactcatcacactgcgcatc	1988	20	60.446	55	6	2	0.8
XCC3230	561	gacttcaacaatatcggcgg	33	20	60.469	50	4	2	0.85	acgataggtcttgaccgtgc	593	20	60.142	55	6	2	0.8
XCC2050	664	ggcgtcagtgtgatgtcttg	442	20	60.319	55	3	0	0.8	acagctatctgttgcatcgc	1105	20	59.057	50	8	2	0.8
XCC4087	600	cgttctggtggtacacatcg	293	20	60.025	55	4	2	0.8	gcgttccaatcactttccag	892	20	60.636	50	2	1	0.8
XCC3075	721	attcgatcatggacgcaaag	338	20	61.003	45	5	0	0.85	gtggaacaacgcctgtgtg	1058	19	61.219	57.895	4	2	0.789474
XCC1354	425	gacaaacagtacgacgccac	60	20	59.217	55	4	1	0.8	aaggtttccagaaaggccac	484	20	60.476	50	6	0	0.8
XCC2640	713	gacgacccgactcaacaaac	2	20	60.555	55	3	0	0.85	cagtacgctgcggcaataac	714	20	61.726	55	5	0	0.8
XCC0390	593	accatggcataccaggtgtc	304	20	60.667	55	8	3	0.75	caaggtttcaagaacgtgcc	896	20	60.668	50	4	2	0.85
XCC0804	652	ccattgcacgacgttcttc	173	19	60.256	52.632	5	2	0.789474	gtacagcaccacggtcattg	824	20	60.032	55	4	3	0.85
XCC2125	402	ccttggtgcaattcaaggac	34	20	60.495	50	5	1	0.85	ctcgctcggtttcgtgtatc	435	20	60.796	55	2	0	0.8
XCC2463	610	atttctgccacagcgacac	986	19	59.853	52.632	3	1	0.842105	tacgacatctacagcgagcg	1595	20	60.18	55	2	2	0.8
XCC0656	648	cgagatggcctacaacttcg	3332	20	60.786	55	4	2	0.8	ggatgccagctcagattgac	3979	20	60.779	55	4	2	0.8
XCC3070	754	aacaggatgatctggccttc	1759	20	59.094	50	5	1	0.8	accacaacatcatcgaaccc	2512	20	60.645	50	4	0	0.85
XCC0258	614	agacagtcgatgtcggttcc	423	20	60.12	55	8	2	0.8	cgtatctgctccttgggtg	1036	19	59.252	57.895	2	1	0.789474
XCC0932	581	atcagctgtcgacgtttgc	520	19	60.008	52.632	6	2	0.789474	tcttcggttgagtcgattgc	1100	20	61.329	50	4	2	0.75
XCC0403	764	tcaaggtggtgagcatgaac	1127	20	59.682	50	4	2	0.85	ctatatcgccgtgtttatcgg	1890	21	59.485	47.619	4	1	0.809524
XCC1973	578	tcctggctaaccactatggc	946	20	60.096	55	6	2	0.8	aaaatccaccgcatccttc	1523	19	59.886	47.368	2	0	0.842105
XCC2511	600	ttgctctgattgctaccgc	1798	19	60.112	52.632	3	2	0.842105	gaagtccgagaacgaaggc	2397	19	59.942	57.895	3	2	0.789474
XCC0527	361	gatacccaccgaccgaactc	56	20	61.684	60	2	2	0.8	gtgcacggcaaactcagtc	416	19	60.466	57.895	6	3	0.842105
XCC2174	636	tggcgaacaggaagaagc	899	18	60.072	55.556	2	2	0.833333	atatcggcacctggatcaac	1534	20	59.78	50	4	2	0.8
XCC1752	766	atacaggctggtctgttcgg	1482	20	60.134	55	6	1	0.8	aatgatcgatccgcctactaag	2247	22	59.614	45.455	8	3	0.772727
XCC2889	631	ccgtaagtggcaatacccag	322	20	60.378	55	4	2	0.8	aatcgaccaattcgttcctg	952	20	59.933	45	6	1	0.8
XCC3442	562	aattcaaccgctcgaagaag	275	20	59.452	45	6	0	0.8	acatgggttgcggctatg	836	18	60.504	55.556	4	0	0.777778
XCC0926	700	gaccatctcgatgaccttcc	788	20	59.466	55	6	0	0.85	ggtcagatcgttgtccttgg	1487	20	60.51	55	4	2	0.8
XCC3692	400	agcaacgcataaccgaacac	496	20	61.091	50	2	0	0.8	agcaggaagtggacctgatg	895	20	60.261	55	4	2	0.85
XCC3624	600	cgttgggttcccaatagaag	80	20	59.424	50	8	0	0.8	tccactacagcgacagttgg	679	20	59.897	55	3	2	0.8
XCC3221	458	ttggtcctggtcaatgtgc	351	19	60.527	52.632	3	2	0.842105	tagctgaccaccatgtgcag	808	20	60.895	55	4	3	0.8
XCC0245	638	gtcagcgctaaagaattggg	678	20	59.845	50	6	0	0.85	ggccacatccataaaaagttg	1315	21	59.329	42.857	4	1	0.761905
XCC2298	674	actctgcaggacgcactagc	960	20	60.764	60	6	2	0.8	agcacatcgcgtaacaacg	1633	19	60.882	52.632	4	2	0.789474
XCC3345	794	acaggcccaggaagatgtc	1523	19	60.064	57.895	4	2	0.842105	acagccgatgtctaacgacg	2316	20	61.256	55	5	3	0.8
XCC2746	764	accaccatgcaactcgattc	3	20	60.935	50	4	3	0.8	ccatagtcggcgtggtactg	766	20	61.499	60	4	1	0.8
XCC0988	400	aacttccatcgctatctgcg	111	20	60.374	50	4	2	0.85	aggtcagcgcgatgtagac	510	19	59.002	57.895	6	2	0.842105
XCC3517	759	gccagctacacggtcaagtc	852	20	60.865	60	4	1	0.8	gaattccgaatcgctgctc	1610	19	60.848	52.632	7	1	0.842105
XCC0306	631	cagcgcttgttcgtactcag	57	20	59.805	55	6	3	0.85	cggaatacaccatcaacgaag	687	21	60.372	47.619	2	1	0.809524
XCC0740	669	cccattcggtgaccacatac	614	20	61.046	55	5	1	0.8	agtggtgtcagttggtggc	1282	19	59.567	57.895	3	2	0.842105
XCC3798	258	gtccgcgctatcgaaaatc	90	19	60.705	52.632	4	1	0.789474	atgaagacccgtaaccgc	347	18	58.516	55.556	3	2	0.833333
XCC0369	508	gctgatgcaatcggaagtg	773	19	60.369	52.632	4	1	0.842105	gaagatcgcctccagttgtg	1280	20	60.801	55	4	1	0.85
XCC1268	766	gttcgaacgtcattatcgcc	35	20	60.478	50	8	1	0.8	gggctcgaacggatagaac	800	19	59.644	57.895	4	3	0.789474
XCC3110	256	cgcaattgaaatacgctcag	85	20	59.467	45	6	3	0.8	ttataggagctggtgccctc	340	20	59.292	55	4	0	0.85
XCC4096	629	ccgaatacacgctcagcag	217	19	60.568	57.895	5	3	0.842105	caggaacgcattgatcacc	845	19	60.064	52.632	6	2	0.842105
XCC0643	294	cgtatccgtttccgtggac	88	19	61.313	57.895	4	2	0.842105	acccttcggagtggtacaag	381	20	59.062	55	6	2	0.8
XCC0692	400	gagctcctgcctgtcattg	30	19	59.515	57.895	6	3	0.789474	gtggtcccagcaacaattc	429	19	58.921	52.632	4	2	0.842105
XCC0134	748	ccgaagtattgctgggtgtc	2533	20	60.517	55	3	1	0.8	aggacgcgatcatctaccag	3280	20	60.24	55	5	1	0.8
XCC1206	587	ccgcccagtttcattacatc	22	20	60.331	50	2	0	0.8	acttccgactcgctcacctc	608	20	61.923	60	5	0	0.8
XCC2654	594	aaatacagcgtcaccagcg	679	19	59.879	52.632	3	2	0.842105	gatcgaccgacgtcttctg	1272	19	59.356	57.895	6	3	0.842105
XCC2031	254	atgcagtcgattgctgtcc	0	19	59.81	52.632	8	0	0.789474	aacgcaacgacatacagcac	253	20	59.794	50	2	0	0.8
XCC0532	563	gatttcttggtcgcaacctg	370	20	60.636	50	6	2	0.8	ataaaaggacgcaaacagcg	932	20	60.264	45	3	2	0.8
XCC3979	653	gagtattgatcctgccttccc	94	21	59.917	52.381	4	0	0.761905	ccggattcttgtcgagtttc	746	20	59.67	50	4	3	0.85
XCC2622	584	ttgagcacgttcgcaaag	262	18	59.695	50	8	2	0.833333	gcgcatgtattcgatgtcac	845	20	60.112	50	4	3	0.8
XCC3779	791	tcaccacgtaccgagaacag	37	20	59.745	55	4	1	0.8	ctgtcgattggccaggtag	827	19	59.252	57.895	6	2	0.789474
XCC3163	666	atggtggacttctaccaccg	1260	20	59.844	55	8	2	0.8	cgccagctgtagctgtaatg	1925	20	59.656	55	8	0	0.8
XCC0767	225	ttatttgtctggccaaccg	13	19	59.528	47.368	6	2	0.842105	tcaggatcagcttgtcgttg	237	20	59.984	50	4	2	0.85
XCC1421	451	acaccaccgtcgtctactacattc	4	24	61.562	50	5	0	0.75	agcatgcacatgcccag	454	17	60.398	58.824	8	2	0.823529
XCC2161	403	tcggtgtgccttcgaaatac	182	20	61.032	50	6	2	0.8	tttcaactcgcagactggttc	584	21	60.425	47.619	5	0	0.809524
XCC3988	646	atgcgttcgacatacagcag	2062	20	59.895	50	4	2	0.85	tgagtacgtatcacctgcaacag	2707	23	60.239	47.826	8	3	0.782609
XCC4078	717	aatagccacccagaaacaacc	539	21	60.235	47.619	2	0	0.809524	tctacaccgacaccatgcac	1255	20	60.604	55	4	2	0.8
XCC2635	193	aagaccgcgcaactggtag	42	19	61.378	57.895	4	2	0.842105	acaccagatcctggaaatcg	234	20	59.927	50	6	3	0.8
XCC2765	280	attgactgtggtcctggctg	164	20	61.134	55	3	1	0.8	aaattgaccgattacgccac	443	20	59.829	45	4	0	0.85
XCC3109	716	ttcggcaagacggtaatagc	1206	20	60.23	50	3	3	0.8	gctatctgcccgacgtaaag	1921	20	59.867	55	4	1	0.8
XCC2476	236	ctgatgccaagatgatcgg	31	19	60.169	52.632	5	1	0.842105	ttctgagatacgcttgtgcg	266	20	60.157	50	5	2	0.8
XCC1077	761	ttcatgaaagacagcaacgc	608	20	59.995	45	8	2	0.8	gtggtagccaggttactgcg	1368	20	60.71	60	7	2	0.8
XCC2778	714	cgttcgtcgcataagcc	92	17	58.902	58.824	4	2	0.823529	acgcagactcggacatcac	805	19	59.844	57.895	3	0	0.842105
XCC0871	664	tcaaacctgtatcgcgtcc	0	19	59.664	52.632	4	2	0.842105	agacgacgatctcatggtgc	663	20	61.264	55	5	2	0.8
XCC3287	606	cagcggtacgaatacagcac	1474	20	59.371	55	4	2	0.8	gaactcatggatcgacgcc	2079	19	61.617	57.895	4	2	0.789474
XCC2764	166	catcatccagtacaaggggc	35	20	60.34	55	4	2	0.8	attgcagctgtggttgatcc	200	20	61.078	50	6	3	0.85
XCC1415	500	attacgcggcctatggctac	931	20	61.327	55	5	2	0.8	gaagtcctggaagatcacgc	1430	20	59.81	55	5	2	0.8
XCC3554	510	atggtagagatttgcagcgg	60	20	60.235	50	4	2	0.85	attgccgactaccctgtctc	569	20	59.166	55	3	0	0.8
XCC3371	800	gtcaccctcaagaacgtgg	621	19	59.086	57.895	4	2	0.842105	agtgcgtaggaactgaaggg	1420	20	59.353	55	6	0	0.85
XCC0737	156	ggttacctggctgcctatg	195	19	58.187	57.895	5	3	0.842105	gcagatcacttcgatttccag	350	21	59.828	47.619	4	1	0.809524
XCC3530	562	acgaatttctcgcccattc	94	19	60.029	47.368	5	0	0.789474	gagacatcggtcaccagctc	655	20	60.84	60	5	3	0.85
XCC3563	613	atcatgtgcgcgtagaactg	760	20	59.895	50	4	1	0.8	aacgccatcaggaaaaggtc	1372	20	61.383	50	2	1	0.85
XCC0440	767	ctaaaccgatgccttatccg	0	20	59.564	50	3	2	0.8	caagtcgccatcagcctac	766	19	59.41	57.895	3	1	0.842105
XCC3535	756	tttggcaaacgcaggaatac	950	20	60.999	45	7	2	0.8	aaggtatcggtgaggaccttg	1705	21	60.368	52.381	5	1	0.809524
XCC3326	745	tcctacaaggtacgtggcg	177	19	59.725	57.895	4	2	0.789474	tattaccgccagagaccacc	921	20	59.955	55	3	0	0.8
XCC3251	333	cggtagatacccaccgacac	214	20	60.255	60	8	0	0.8	ctgggtcactgccgaatac	546	19	59.101	57.895	3	2	0.789474
XCC3814	718	ggtgagcagttcgtggttg	1419	19	60.302	57.895	3	0	0.842105	catgaccgtcgaagagaagg	2136	20	60.791	55	5	1	0.85
XCC0866	600	agtaccttgcacgacgtcac	780	20	58.807	55	6	3	0.8	cgtatccagaaacaggtccg	1379	20	60.508	55	4	2	0.8
XCC3459	638	gcgaagaaatggaagtacgc	736	20	59.851	50	4	2	0.8	ggtctttgtctttcgcttgc	1373	20	60	50	2	2	0.85
XCC0660	558	aaatcgaacaccaccgtttc	814	20	59.836	45	4	2	0.85	cgatccctacgacgattacg	1371	20	60.481	55	4	2	0.85
XCC3659	740	cgcaatctaccgcttcg	20	17	59.059	58.824	2	2	0.823529	acaccttgagccgataccc	759	19	59.942	57.895	2	0	0.789474
XCC2334	633	cggtgaatccccacagatac	281	20	60.195	55	5	0	0.8	aagaggacctggcgcaatac	913	20	61.533	55	5	1	0.8
XCC0546	610	tcgataacgacaacaccctg	7	20	59.566	50	6	1	0.8	agcttgaaccagtcgtagcc	616	20	59.501	55	4	1	0.8
XCC3318	669	ggtctgtatcaggtggtccg	1449	20	60.386	60	4	2	0.8	agacaggtaatgcacctgcg	2117	20	61.256	55	6	2	0.8
XCC0711	625	gaagttgtacagcgggtcg	1104	19	59.303	57.895	6	2	0.842105	gaacaagcgtgttgcaagg	1728	19	60.443	52.632	8	2	0.842105
XCC2940	750	gaacatgtgcagctcagcg	321	19	61.795	57.895	6	3	0.842105	atagacgaaatccggtgcc	1070	19	59.909	52.632	4	2	0.789474
XCC0195	518	atcgcaggcacccagatac	51	19	61.053	57.895	3	0	0.842105	aatcccaaacctgcaaggac	568	20	61.249	50	4	1	0.85
XCC1763	723	acaccggattactcggcac	299	19	60.94	57.895	4	0	0.789474	tgagtacccaggtcgcctac	1021	20	60.134	60	6	3	0.8
XCC3335	491	ctacaagaccctggcctacg	128	20	59.751	60	4	2	0.85	gataggcgaggtcggtttc	618	19	59.644	57.895	4	2	0.842105
XCC3127	383	gccgtcactgagtcggtaag	37	20	60.854	60	5	3	0.8	gtcctaggctatcgcacgtc	419	20	59.866	60	6	2	0.7
XCC2954	622	taacccgaggtcgtatgctg	1	20	61.041	55	4	1	0.75	tcttcaacgcagcactttcc	622	20	61.494	50	3	0	0.85
XCC3384	578	gatggcggtacgacgaatag	197	20	60.49	55	4	1	0.8	tggcgcactgtttcttactg	774	20	60.05	50	4	1	0.85
XCC0834	478	attgttggccacgaactgtg	81	20	61.953	50	6	2	0.8	tctcatcaacacccaggtcc	558	20	60.934	55	4	3	0.8
XCC1580	759	atgcctgcatcgggaac	440	17	60.609	58.824	6	0	0.823529	acttgcatagccatgccttc	1198	20	60.243	50	8	2	0.8
XCC0680	322	tcaaggtgcatctgtggattc	355	21	61.062	47.619	6	3	0.809524	tcagacagacgcggatacag	676	20	60.008	55	4	1	0.8
XCC0035	400	ccatcatccttgagatgcag	154	20	59.193	50	5	2	0.8	tttttcgcgaatggatcac	553	19	59.613	42.105	8	2	0.842105
XCC2458	562	gaactgggcaaggtgttctc	1707	20	59.703	55	4	0	0.85	tcaagcccatagccagactc	2268	20	60.362	55	3	3	0.75
XCC2426	666	atggaagatttgatccggc	2136	19	59.846	47.368	4	2	0.842105	ggtgatcagcaaatcgatcc	2801	20	60.435	50	6	2	0.8
XCC1388	725	cataggtttcgatatggcgg	728	20	60.302	50	4	1	0.8	taaccatcgcgaactcaagg	1452	20	61.157	50	6	0	0.8
XCC0791	771	ttggccagacgaatgaaatc	16	20	60.983	45	6	2	0.8	gaattcctctttcagcgcac	786	20	59.962	50	6	2	0.8
XCC1039	656	ttcgctgtggctgagtacg	4217	19	61.176	57.895	4	2	0.842105	acatgtcttccaccagggac	4872	20	59.817	55	6	1	0.85
XCC2955	600	cgatgcaggtgctacaagc	211	19	60.578	57.895	4	3	0.842105	agtacagcggcacatccag	810	19	59.871	57.895	4	1	0.842105
XCC0147	331	acaaggcaaacaccaccatc	50	20	60.823	50	2	0	0.85	tacgtgctcaacgactcgc	380	19	61.188	57.895	5	3	0.842105
XCC3674	777	gtacctgatcctgcaggtgg	767	20	60.533	60	8	2	0.85	acgccccagatgtagaacac	1543	20	59.997	55	3	1	0.8
XCC2409	561	cattgcgcacgaaggtatc	572	19	60.235	52.632	6	2	0.789474	tagaaatggtcttccaggcg	1132	20	60.206	50	3	2	0.85
XCC0159	601	cttccaggcagcgcttatac	56	20	60.003	55	6	2	0.8	aagctgcaggactacgtcaac	656	21	59.558	52.381	6	2	0.809524
XCC1256	527	ttcatagaaccagccttcgc	1857	20	60.352	50	4	2	0.85	tgctgttcgacttcggttg	2383	19	61.006	52.632	4	0	0.842105
XCC3260	399	aacacgaaagtcgccagttg	28	20	61.263	50	4	2	0.8	tatcgaagtcgtcgctggac	426	20	61.348	55	5	3	0.85
XCC0564	350	gatacggtcatcaggtgttgc	136	21	60.399	52.381	5	2	0.809524	ctaccttacgggtcgtggtg	485	20	60.423	60	4	0	0.8
XCC2301	600	gaccttgcagttcatcgtgc	533	20	61.825	55	4	3	0.8	gattgaccaagcaaacgcc	1132	19	61.585	52.632	4	1	0.842105
XCC2924	350	aacgcaccagttgtttgatg	2	20	59.615	45	3	0	0.8	catattgatcgaggactcgcc	351	21	61.87	52.381	6	2	0.809524
XCC1181	205	caggaaaacaccacggtttc	160	20	60.388	50	4	3	0.85	cgtatatcgatgggtttgtgc	364	21	60.224	47.619	6	2	0.809524
XCC3902	717	agattcctgcaaataccaggc	386	21	60.465	47.619	5	3	0.809524	acttccccgttgactcattg	1102	20	59.966	50	5	3	0.8
XCC2530	282	gtctttttgtgctggttccg	3	20	60.668	50	2	2	0.85	ctgttcatggcctggtacg	284	19	60.12	57.895	4	2	0.789474
XCC1716	234	cgcctggttgttttcattg	24	19	60.096	47.368	3	3	0.842105	caggatccattccttaacgc	257	20	59.528	50	6	2	0.85
XCC2285	626	gccagaactacagctgggtc	250	20	59.874	60	6	2	0.85	tcaaggagccttgcagtcac	875	20	61.546	55	8	3	0.8
XCC4147	618	agtcgaaaccaccctacgtg	17	20	60.028	55	4	2	0.8	attgcataggccaggatttc	634	20	59.001	45	4	2	0.8
XCC1318	319	gtttcgtcaaacgccttcag	121	20	60.807	50	5	2	0.8	agaccgagcatagcctcaac	439	20	59.459	55	4	0	0.8
XCC1665	422	aagaagcgatcaacgactgc	157	20	60.547	50	4	3	0.8	ttgcatggtctccgtagatg	578	20	59.673	50	6	2	0.8
XCC2813	695	gtcgccaacaaagatctgc	690	19	59.389	52.632	6	2	0.842105	tgttgtcacggatccagttc	1384	20	59.525	50	6	2	0.8
XCC1725	206	gaacaatcgtcgttgtgatgc	7	21	61.504	47.619	7	2	0.809524	atgttgatcctcactcgcc	212	19	58.603	52.632	4	1	0.842105
XCC3359	704	tgtcacctggcctatcacag	1032	20	59.701	55	4	3	0.75	cgcgtcagtacaaacagcc	1735	19	60.465	57.895	4	2	0.789474
XCC1935	737	tggtttcctgcaacaggtc	638	19	59.666	52.632	5	1	0.842105	ccaacaactgcacctcacc	1374	19	60.146	57.895	4	0	0.842105
XCC3721	619	ggacatggacatccacagc	179	19	59.909	57.895	6	2	0.842105	accgtaatcggcaaaatcc	797	19	59.776	47.368	3	0	0.842105
XCC3466	723	cagcacgtagacgaagaacg	150	20	59.658	55	4	2	0.85	gtgtacggcttgtcgatgc	872	19	60.288	57.895	4	2	0.842105
XCC2192	201	tagaggggaatgaccacactg	103	21	59.974	52.381	3	3	0.761905	gaaggtgtttcgcttgctg	303	19	59.581	52.632	3	1	0.842105
XCC4216	587	tgaacatcagttcccagtgc	200	20	59.682	50	5	2	0.8	tgacgaggtgaccctgttc	786	19	59.649	57.895	5	3	0.842105
XCC1982	787	tcgtgttcgacaaaccgtc	262	19	60.716	52.632	5	1	0.789474	agcaggatcttctggaatgc	1048	20	59.39	50	4	2	0.85
XCC4112	629	ggctttacgggcaactatcc	456	20	60.821	55	2	1	0.8	ctacccgcagcgagatagac	1084	20	60	60	7	1	0.8
XCC3093	613	cagatgatcgagtacggcac	78	20	59.271	55	5	3	0.8	gcttcttcacgaactgcttg	690	20	58.802	50	5	3	0.85
XCC0498	572	atacaggtcgcggtagaacg	858	20	60.154	55	4	2	0.8	tgaaggacgtagccgagttg	1429	20	61.362	55	4	1	0.8
XCC2193	260	atccaccatgtcgaccg	12	17	58.739	58.824	6	2	0.823529	aagcgcatctgaagtcgg	271	18	60.096	55.556	4	2	0.833333
XCC1545	524	aggttttccttcaatggcg	1609	19	60.059	47.368	3	2	0.842105	aaattcttcgcatcctgtgc	2132	20	60.221	45	4	2	0.8
XCC1849	663	tgccttacctgtgggcttac	124	20	60.132	55	3	2	0.75	gtctgcggatgacctcgtag	786	20	60.823	60	4	3	0.85
XCC0947	706	gtactcctgatacacccgcc	1350	20	59.434	60	4	1	0.75	ctttctcaaacgtgtggcag	2055	20	59.485	50	6	2	0.85
XCC0305	553	cgtgtgagtgaggttcatgc	884	20	60.319	55	4	2	0.85	ccagttcgaagcgtcctatg	1436	20	60.786	55	6	2	0.75
XCC1379	695	ctgtatctgtcgctctccacc	1608	21	59.883	57.143	2	0	0.809524	ttgtccagataggtttcgcc	2302	20	60.074	50	2	1	0.85
XCC1047	388	atttccagcaccccgttac	85	19	59.805	52.632	3	3	0.842105	acatcgtccgttacccacag	472	20	60.833	55	3	1	0.8
XCC1438	495	atggagatatcgccgtgc	301	18	59.591	55.556	8	2	0.833333	cgatttcgggagtgaaagtc	795	20	59.67	50	4	2	0.8
XCC2268	375	tcgtcgtcacccacatagac	157	20	59.551	55	3	1	0.8	ggtggtgtcgaaaggatcg	531	19	61.484	57.895	4	2	0.842105
XCC4234	692	ggttcaccgaagacttcacc	343	20	59.555	55	7	1	0.8	tagatagcgcttcaattccg	1034	20	58.161	45	6	2	0.8
XCC3038	675	acagatggcccggatagac	317	19	59.902	57.895	4	1	0.789474	aatttcggaggtcgacaatg	991	20	59.933	45	6	3	0.8
XCC2904	608	cgacctaactctcgggacac	575	20	59.721	60	4	1	0.8	tcagaatgactttttccgcc	1182	20	60.192	45	3	1	0.8
XCC1233	697	agctgtattccgggctgac	64	19	60.233	57.895	4	2	0.789474	cccgcatgttttctggac	760	18	60.048	55.556	4	1	0.833333
XCC0897	211	atggactgaccatcaaccag	22	20	58.349	50	7	1	0.85	tgcaggaaatctccaaccag	232	20	61.176	50	6	1	0.85
XCC1012	720	cctatgtgttgtggcaggc	826	19	60.128	57.895	3	2	0.789474	gatagacggtttgcccaatg	1545	20	60.331	50	4	3	0.8
XCC1700	590	gccttccttgaatatcttcgg	312	21	60.048	47.619	6	2	0.809524	ggcagtacctgtcgaccatc	901	20	60.542	60	6	1	0.8
XCC0829	526	ccagtaattctgtgcgctcc	38	20	60.796	55	6	2	0.8	aacatcgcagtggtgatgg	563	19	60.55	52.632	5	3	0.842105
XCC0292	550	cagttcgggatcgagattg	567	19	59.177	52.632	4	2	0.842105	caaggatctgttcgatgtgg	1116	20	59.086	50	4	0	0.85
XCC1087	504	ctcaccgaacgttatgccc	9	19	61.452	57.895	6	0	0.789474	agcgtagtaccacagcgtgc	512	20	61.452	60	6	2	0.8
XCC1021	603	tgtgttccaggccaatatctc	611	21	59.947	47.619	4	0	0.809524	aggatgttcagatccatgtcg	1213	21	59.942	47.619	6	2	0.809524
XCC1811	775	gtaaagccgtgctgtgtgg	292	19	60.317	57.895	4	0	0.789474	agatcgacgcctacgaaaag	1066	20	59.476	50	4	0	0.8
XCC3867	681	tggctggtcgtatctcacc	3182	19	59.647	57.895	3	2	0.789474	atcgagtggtggtcgctatc	3862	20	60.104	55	4	2	0.8
XCC2937	702	gtcgtacccaggccagtatc	106	20	59.434	60	4	0	0.8	tggtggtgttgatgtggataag	807	22	60.668	45.455	2	0	0.818182
XCC2267	194	agtcgttcaattcctgctgc	473	20	60.406	50	4	3	0.85	cagttttctcgacaagtggc	666	20	58.497	50	6	2	0.8
XCC1820	414	cagtaatttttcccatcgcc	116	20	59.411	45	4	1	0.85	agatacccccacatgctctg	529	20	59.95	55	4	2	0.75
XCC3016	735	tactgcgtagcgacctgttg	73	20	60.073	55	4	2	0.8	agtgacatccctgttcgtcg	807	20	61.134	55	4	3	0.8
XCC3874	626	gcacaacggagtgctgttc	881	19	60.466	57.895	6	1	0.842105	aggtatcaagggcacggtc	1506	19	59.942	57.895	3	1	0.789474
XCC1327	596	gtggacgtgttatgggcag	96	19	59.976	57.895	4	1	0.842105	gtataggggatgccggtaaag	691	21	59.708	52.381	4	0	0.761905
XCC3035	752	gtttctcacctacggctgc	1511	19	58.457	57.895	3	3	0.789474	cccagtggtcgatgttgtag	2262	20	59.007	55	5	0	0.8
XCC1084	752	gaaattcggtgctgagctg	299	19	59.537	52.632	5	2	0.789474	ccaggaattgatggatctgc	1050	20	60.426	50	6	2	0.85
XCC0467	496	atcgactccggatgaaactg	49	20	60.073	50	6	1	0.85	cctacaacctcgtgcagtacc	544	21	59.671	57.143	4	2	0.761905
XCC3959	641	cacataggtgtccacgttcg	1139	20	60.025	55	6	2	0.8	agcctctcgtgattgctgtc	1779	20	60.564	55	4	2	0.8
XCC0706	609	gtttctcgacatcagcctgc	71	20	60.956	55	5	3	0.85	ggctcggtcacgatgtaatg	679	20	61.468	55	3	0	0.8
XCC3815	232	cactgcacctgaaattcgtc	82	20	59.293	50	5	1	0.8	tgatcggcatctatgactgg	313	20	59.629	50	4	0	0.85
XCC2039	519	atcgccacacgacgtagac	60	19	59.723	57.895	5	2	0.789474	atgttcaaagacgagggtcg	578	20	60.111	50	3	3	0.8
XCC3992	716	cttcatctcggtgggtatgg	818	20	60.331	55	3	0	0.8	ccaggtccatcagtttccag	1533	20	60.501	55	3	1	0.85
XCC3883	562	gatcggcacctatttcatcg	593	20	60.435	50	4	2	0.85	gtcaatcgacttgtacgccg	1154	20	61.631	55	6	3	0.8
XCC4077	607	agatactgcgcatagtcctgc	1444	21	59.518	52.381	6	2	0.761905	aaacgttcgagttttccgc	2050	19	60.242	47.368	6	2	0.842105
XCC2604	779	cacccatcattcgatcagc	563	19	60.023	52.632	4	2	0.789474	gattgatcagcaccgagcc	1341	19	61.762	57.895	6	1	0.842105
XCC1121	603	atgccctcaatgactatctcg	589	21	59.164	47.619	5	2	0.809524	agaggcgaccgatcaattc	1191	19	60.173	52.632	4	2	0.789474
XCC3146	669	ctgggaaaaggtaggtctgc	780	20	58.789	55	2	2	0.8	acaccttcatggcggtctac	1448	20	59.997	55	6	2	0.8
XCC0257	606	caaccagaaaaatcccttgc	429	20	59.546	45	3	2	0.85	cgccgctacgactatctattg	1034	21	59.903	52.381	3	2	0.809524
XCC1972	732	gccgctacaaactgatgagc	1522	20	60.945	55	4	2	0.8	tgtagccgatcttcaagcg	2253	19	60.104	52.632	5	2	0.842105
XCC1303	190	atattgagctggtcgatggtg	46	21	59.97	47.619	5	0	0.809524	aactgtttgcacagctcgg	235	19	60.04	52.632	5	2	0.842105
XCC1999	220	taagcgcgatcacctagtcg	1	20	61.444	55	4	2	0.8	tcatccgccagatctacaaac	220	21	60.088	47.619	6	0	0.761905
XCC3284	571	atgcctacatcgcgtgtttc	217	20	61.063	50	6	0	0.8	taactggtcagctgcgtttg	787	20	60.05	50	6	0	0.85
XCC2443	437	acctgattccgtacctctgc	319	20	59.166	55	4	2	0.8	gaagaacaccagcagatccc	755	20	59.661	55	4	0	0.85
XCC2652	680	agcgctgacatggatcaac	720	19	59.81	52.632	6	2	0.789474	ttgatgggctgtttttcacc	1399	20	60.874	45	3	0	0.8
XCC3053	484	cgtttccgtatttcattccg	676	20	60.315	45	2	2	0.8	acatcggcaattctcctcg	1159	19	61.164	52.632	4	2	0.789474
XCC1171	642	tcgcacaaggatgcacag	102	18	60.584	55.556	4	1	0.833333	gagatgcacgatggtctgc	743	19	60.39	57.895	4	3	0.789474
XCC1475	598	ggaatgcaaggaagcctatg	143	20	59.668	50	4	3	0.8	ttccacatacagatcgccc	740	19	59.466	52.632	4	0	0.842105
XCC0768	745	atcttccgccaggacaatc	1392	19	60.026	52.632	3	1	0.842105	cgttccagtcgacatagcg	2136	19	60.42	57.895	6	2	0.789474
XCC2605	500	ggcttctgagacagatcacg	64	20	58.54	55	5	2	0.8	gataccggtgaatttcgtgg	563	20	60.192	50	6	1	0.85
XCC3997	250	tcagtcatagtcgcactcgc	0	20	60.168	55	4	2	0.8	cgtctataaaagccaacgcaag	249	22	61.102	45.455	4	0	0.772727
XCC1571	595	agccattggccacttcatac	230	20	59.962	50	7	0	0.8	aacatcgagagtttcagcacc	824	21	59.347	47.619	4	1	0.809524
XCC0052	791	cactaccagatcaatccgctg	1302	21	60.663	52.381	4	2	0.809524	tactgatcggtcagcagcc	2092	19	59.959	57.895	8	2	0.789474
XCC3832	681	gaaatcatccccaccttcag	798	20	59.336	50	3	2	0.85	gtcagccttggcaccactac	1478	20	60.721	60	4	1	0.8
XCC0583	728	actgaaggtgtcctcggaag	333	20	59.3	55	4	3	0.8	tggacatggatgcgttctac	1060	20	59.527	50	4	1	0.8
XCC0375	793	ggaattcgatcccgatgtc	2	19	60.237	52.632	6	2	0.842105	gtattgcagtccctcgtcg	794	19	59.256	57.895	4	3	0.789474
XCC1240	169	actcacaccgtcctgttgac	129	20	58.564	55	4	2	0.8	gcaaacccagaactccagtc	297	20	59.703	55	4	2	0.85
XCC4131	580	cgatatagacgttgaccgcc	2444	20	60.49	55	4	3	0.8	cgtagtgtctcgaccttgcc	3023	20	60.854	60	4	1	0.8
XCC2653	301	cgtaactccaggtttcaccg	242	20	60.541	55	3	2	0.8	atgagcacgctgcactacg	542	19	61.209	57.895	4	2	0.842105
XCC3781	577	aaaccaacgcagccagtc	330	18	59.837	55.556	3	1	0.833333	attgcagggattcgtcagtg	906	20	61.067	50	4	3	0.8
XCC1392	748	agacagcgcttcaacgaac	1716	19	59.18	52.632	6	1	0.842105	tatagcgcgtagcagtcgg	2463	19	60.148	57.895	4	1	0.736842
XCC1920	475	agttcttcgacgcacttcttg	28	21	59.671	47.619	8	0	0.761905	aacccgaaaagaccgaagag	502	20	60.601	50	2	0	0.85
XCC2462	312	aacggatgttgaccttgacc	152	20	59.827	50	3	0	0.8	tgatcggtagtgacggtgag	463	20	59.701	55	4	1	0.85
XCC2783	174	cgtggtaccagcccatgtag	89	20	61.362	60	8	0	0.8	tgtttggtagcgacagttgg	262	20	59.758	50	4	1	0.85
XCC0415	378	gcactgatggacgtgttattg	42	21	59.065	47.619	4	0	0.761905	gacgcggttgtagaagatcc	419	20	59.7	55	4	2	0.8
XCC3710	507	ctgagggtgagttccatcac	232	20	58.052	55	4	3	0.8	aagaatggcgaaagctcctc	738	20	60.846	50	4	2	0.85
XCC2126	740	ccacgtaatttcaaggccag	505	20	60.493	50	4	1	0.8	cgcatgttcaaacctatccc	1244	20	60.331	50	4	0	0.85
XCC0931	267	cccaaagacgaggaaaactc	56	20	58.764	50	3	1	0.8	agtcgtctgtccaaaccgtc	322	20	60.159	55	4	2	0.8
XCC0741	177	ggaaatggacgtaatcgctg	11	20	60.469	50	4	1	0.85	tcgaacaccttcgaggtcc	187	19	61.213	57.895	6	3	0.842105
XCC2510	294	ggtccaccgaatcgtcatag	89	20	60.34	55	5	0	0.8	aatcattccaccgtaccgac	382	20	59.676	50	5	1	0.8
XCC2175	685	ggatagttctggaacccgc	1132	19	59.498	57.895	6	2	0.789474	cacgtatcaccacgcttgac	1816	20	60.183	55	4	1	0.8
XCC2284	654	aagtccacccactgccttag	892	20	59.208	55	3	3	0.8	tcaattcgataaccgtttgc	1545	20	58.627	40	5	3	0.8
XCC1547	579	tcgatgttgtgttgcgaatc	76	20	60.675	45	4	3	0.8	gaccttcacctctggtcagc	654	20	59.841	60	4	2	0.8
XCC0900	251	agggagggaccttcatcaac	91	20	60.314	55	5	2	0.85	atgacgatggaagcgaaag	341	19	58.811	47.368	2	0	0.842105
XCC1846	595	agtcctcgcacagcaacag	660	19	60.195	57.895	2	1	0.842105	gtgcatggctatggtctgtc	1254	20	59.12	55	6	1	0.8
XCC1365	717	agaacgatactgtctcggcg	1669	20	60.419	55	7	3	0.8	catagctgatcgaaatcggg	2385	20	60.564	50	4	0	0.85
XCC2888	766	aaatagatcaggtccggctg	760	20	59.15	50	4	2	0.8	aggtcatcgaccagcagtg	1525	19	59.837	57.895	6	3	0.842105
XCC1755	615	cattcgatcttgacggtgtg	1852	20	60.112	50	4	0	0.8	agtggaaggcaagcagtacc	2466	20	59.357	55	4	2	0.85
XCC1230	521	ccttcgctctccttgtgttc	382	20	59.989	55	2	0	0.85	tcgatcggtttcgacttcac	902	20	61.188	50	6	0	0.8
XCC2088	206	ctacaccggctggctatacg	122	20	60.669	60	4	2	0.75	cacctttgtcgccgtaacc	327	19	61.478	57.895	3	1	0.789474
XCC3022	402	gtggtttctagagctttcaacg	16	22	58.2	45.455	6	3	0.772727	tgtattcagttggccgacac	417	20	59.572	50	6	2	0.8
XCC4060	753	aaggcgtgccgaattacc	988	18	61.003	55.556	4	0	0.833333	agctcaccagttccttgtgc	1740	20	60.453	55	5	3	0.85
XCC0814	636	atctgaacgtttcaactgcg	32	20	58.926	45	6	2	0.8	aggtcttcctgaccttgcc	667	19	59.243	57.895	5	1	0.842105
XCC2353	218	cttgtccgctgatccacag	17	19	60.409	57.895	4	2	0.789474	tcagcactgcaaactggc	234	18	59.685	55.556	5	2	0.833333
XCC3588	762	catgcacgatgtgtattacgg	536	21	59.887	47.619	6	1	0.761905	acgatcactgagacgtcgtg	1297	20	59.897	55	6	3	0.8
XCC0287	285	ggtgttaccggaacagcttc	121	20	59.598	55	8	3	0.85	agaggtgtgtcgtatgcgtg	405	20	59.776	55	4	0	0.85
XCC2321	478	caaaaggggtgacctacgac	91	20	59.449	55	5	2	0.8	aagatgcggttgccataatc	568	20	59.929	45	3	1	0.8
XCC3233	649	tatggggcatagacctccac	1621	20	59.773	55	5	2	0.75	acgtgtactcgagcgatgg	2269	19	59.871	57.895	6	2	0.789474
XCC0016	525	cgttgagatacagcgtccac	194	20	59.318	55	3	2	0.8	ttgctatggtcctgcgtatg	718	20	59.712	50	3	2	0.8
XCC1353	716	cctgctgcgtaaccacaag	485	19	60.456	57.895	3	3	0.842105	acagatcatgcacggcttc	1200	19	59.81	52.632	4	0	0.842105
XCC1657	159	tttcgtgttgtacgacccac	293	20	59.465	50	6	2	0.8	caccagtcttcctcggtctg	451	20	60.85	60	3	1	0.8
XCC0962	581	attcggacgactactggctg	577	20	60.277	55	4	1	0.8	gctggagacacgatagaaacg	1157	21	59.89	52.381	2	2	0.761905
XCC3342	663	tgtacgcgcatagcaatcag	2731	20	60.967	50	6	2	0.8	tgagggtatatagcgtcggc	3393	20	60.081	55	8	2	0.8
XCC3797	195	ttttgcaccggatgtcg	225	17	60.19	52.941	4	2	0.823529	acgctactgatcggcttgtc	419	20	60.428	55	4	1	0.8
XCC0548	768	tcaggtacacgatcgacagc	23	20	59.862	55	6	2	0.8	aggcagcaacacctacctcc	790	20	61.609	60	4	0	0.8
XCC4059	554	aaatcggtgtcgttggtcag	427	20	60.954	50	2	1	0.85	tacctgtatatcccgacgcag	980	21	59.989	52.381	4	1	0.761905
XCC1779	169	acgacgacaccctgtatctg	34	20	58.594	55	3	1	0.85	atcaggttcaatcccgagtc	202	20	58.943	50	5	3	0.85
XCC1412	772	cgacgacatcaccgtctatg	1232	20	60.136	55	4	3	0.85	aagcagggtctgacggaag	2003	19	60.393	57.895	5	2	0.789474
XCC2960	316	aggcggactgatccattg	18	18	59.585	55.556	4	3	0.777778	gccctgtcggaatttattgag	333	21	60.807	47.619	4	2	0.809524
XCC3441	156	cgggaattcttctgcacttc	202	20	59.813	50	6	1	0.85	gatgggtatgtccctgatcg	357	20	60.158	55	4	2	0.85
XCC4097	610	cgtgttcgtggaaatagctg	47	20	59.342	50	4	2	0.8	aagctcagcgtggatgaac	656	19	58.975	52.632	5	3	0.842105
XCC2340	709	acatgatgttccaatcgtatgc	298	22	59.719	40.909	7	2	0.818182	gagtggctgccgaaatagg	1006	19	60.75	57.895	5	2	0.842105
XCC2032	506	acggcacctacgaactcaag	403	20	60.312	55	2	2	0.8	ccaatagctgtaaggccagc	908	20	59.867	55	4	2	0.8
XCC1265	674	tgggcgcctatatcctctg	292	19	61.105	57.895	6	1	0.789474	ctagtgggaatgatgatgcg	965	20	59.101	50	4	2	0.85
XCC3693	170	gtgcatatggggaccgaac	0	19	61.155	57.895	6	0	0.789474	ggacgttcgtagtcgtgctc	169	20	60.865	60	4	2	0.8
XCC1788	509	ttaccgctattgcatggagc	461	20	61.124	50	4	2	0.8	gatagaccaggccgctgtag	969	20	59.859	60	4	2	0.8
XCC2830	240	tacgcgctgaggtcgtagtc	1	20	61.532	60	7	1	0.8	acttcgcatgttccccac	240	18	59.478	55.556	4	0	0.777778
XCC0429	648	gcgggatatgcgtgtcatag	80	20	61.413	55	4	2	0.8	gcttcgtgtatcccatggtc	727	20	60.348	55	6	2	0.85
XCC0435	361	ctgaacaccgacatcagcc	82	19	60.263	57.895	4	1	0.842105	tcaacctcgagcagttcctg	442	20	61.533	55	6	3	0.85
XCC3518	703	gctgtccttttcggtgtagg	1545	20	59.734	55	3	1	0.8	ttcgttgccgagtgtgtc	2247	18	59.353	55.556	3	1	0.833333
XCC2636	743	atgtccgacccgtatgtcac	354	20	60.667	55	5	3	0.75	acctcctgattggtcagcac	1096	20	60.12	55	4	2	0.85
XCC3377	550	ttgctcgttacggagatcg	0	19	59.956	52.632	5	2	0.789474	gggccgagtagaacttggag	549	20	61.142	60	5	1	0.8
XCC0244	656	actggcctgatcgaacg	1353	17	58.202	58.824	4	2	0.823529	aattccactaacgcgacacc	2008	20	60	50	4	0	0.75
XCC3076	619	tgtgcttgtaagcaggttgg	608	20	59.904	50	8	0	0.8	atcgccacctggaaactg	1226	18	59.631	55.556	4	1	0.833333
XCC2887	595	ttccgagcgatcgttgtag	2124	19	59.956	52.632	6	2	0.842105	agcattctgtattaccgccg	2718	20	60.117	50	5	3	0.8
XCC2766	574	ggtaccagttctgcacggtc	626	20	60.577	60	6	3	0.8	gcgttgagctattactccgc	1199	20	60.01	55	5	3	0.8
XCC3501	217	gacaggcatttgacccacag	88	20	61.527	55	2	1	0.8	ccgtattcgtgctgatctcc	304	20	60.624	55	4	2	0.8
XCC2745	188	gggttgatggagaacaccc	81	19	60.168	57.895	4	2	0.842105	tccatcgacagatcgacatc	268	20	59.591	50	5	3	0.8
XCC2779	643	gtgtacccatgcatccagc	618	19	59.941	57.895	6	2	0.842105	ggatgccaatcaactatcgc	1260	20	60.444	50	3	2	0.8
XCC3040	538	caaggcattggagcaacag	122	19	60.397	52.632	6	1	0.842105	cagcgacgaatcgaacatc	659	19	60.369	52.632	5	2	0.842105
XCC0307	664	gtatctcctacgccgacctg	193	20	59.717	60	3	1	0.8	gcaaacggtatctggtagctg	856	21	59.783	52.381	4	2	0.809524
XCC1422	166	gcacgacggtaaagctgac	44	19	59.46	57.895	4	2	0.842105	aacatcgaacgcgaaaatg	209	19	59.679	42.105	4	0	0.842105
XCC2370	513	cgagacggtaatgctgtcg	1845	19	60.42	57.895	5	3	0.842105	ctggcgaataccttcctgg	2357	19	60.599	57.895	3	3	0.842105
XCC0876	740	gagcaacttgtaggcagcg	261	19	59.755	57.895	5	2	0.789474	attttccgttctgcaccatc	1000	20	59.939	45	4	0	0.85
XCC2588	621	gacgtccattcccttaagcc	261	20	60.826	55	6	2	0.8	catgctgagcgagtacatcc	881	20	59.425	55	5	2	0.85
XCC3198	471	gcgatataggttggtggcag	88	20	60.49	55	4	1	0.75	ctggcattacgtcaatctcg	558	20	59.297	50	6	2	0.85
XCC3372	613	tatcgaagaagtgtctggcg	269	20	59.024	50	4	2	0.8	aatctggtcgaaggtggaag	881	20	59.137	50	4	0	0.8
[truncated: 1,570 more rows]
